# Supplementary material for: POLQ suppresses genome instability and alterations in DNA repeat tract lengths
Source: NAR Cancer. 2022 Jun 29;4(3):zcac020. doi: 10.1093/narcan/zcac020 (PMC9241439; doi:10.1093/narcan/zcac020)
Supplement: zcac020_Supplemental_Files [file zcac020_supplemental_files.zip]

Archive with 10 entries (10 files):
- Liddiard_POLQ_ Supplementary Table 1.xlsx
- Liddiard_POLQ_Supplementary Table 2.xlsx
- Liddiard_POLQ_Supplementary Table 3.xlsx
- Liddiard_POLQ_Supplementary Table 4.xlsx
- Liddiard_POLQ_Supplementary Table 5.xlsx
- Liddiard_POLQ_Supplementary Table 6.xlsx
- Liddiard_POLQ_Supplementary Table 7.xlsx
- Liddiard_POLQ_Supplementary Table 8.xlsx
- Liddiard_POLQ_Supplementary_info_180522.docx
- POLQV6_supp_figs_190522-compressed.pdf
