# Supplementary material for: POLQ suppresses genome instability and alterations in DNA repeat tract lengths
Source: NAR Cancer. 2022 Jun 29;4(3):zcac020. doi: 10.1093/narcan/zcac020 (PMC9241439; doi:10.1093/narcan/zcac020)
Supplement: zcac020_Supplemental_Files [file zcac020_supplemental_files.zip › Liddiard_POLQ_ Supplementary Table 1.xlsx]

## Sheet: Sheet1
Supplementary Table 1: Read counts and assay time points for all sequenced samples
Sequencing reaction	Cell line	Genotype	Crisis time point	Clone	Passage	Population Doubling (PD)	Total mapped read counts
WGS	HCT116	WT	Parental				313044779
WGS	HCT116	POLQ-/-	Parental				318559541
WGS	HCT116	WT	EARLY	1	p1	22	312311423
WGS	HCT116	WT	LATE	1	p11	79	316359488
WGS	HCT116	WT	EARLY	3	p2	22	313205263
WGS	HCT116	WT	LATE	3	p16	105	319126279
WGS	HCT116	WT	EARLY	11	p1	22	311989887
WGS	HCT116	WT	LATE	11	p12	91	312544973
WGS	HCT116	WT	EARLY	17	p1	23	314206598
WGS	HCT116	WT	LATE	17	p13	94	320844482
WGS	HCT116	POLQ-/-	EARLY	1	p1	22	311747314
WGS	HCT116	POLQ-/-	LATE	1	p14	100	316816426
WGS	HCT116	POLQ-/-	EARLY	2	p1	21	317033113
WGS	HCT116	POLQ-/-	LATE	2	p17	118	313690706
WGS	HCT116	POLQ-/-	EARLY	7	p1	22	318044780
WGS	HCT116	POLQ-/-	LATE	7	p14	107	318050977
WGS	HCT116	POLQ-/-	EARLY	10	p1	21	318872300
WGS	HCT116	POLQ-/-	LATE	10	p17	120	319657710
FUSION	HCT116	WT	MID	1	p8	64	2678007
FUSION	HCT116	WT	MID	3	p7	57	5859954
FUSION	HCT116	WT	MID	11	p9	72	5433790
FUSION	HCT116	WT	MID	17	p5	47	22338634
FUSION	HCT116	POLQ-/-	MID	1	p10	76	5446733
FUSION	HCT116	POLQ-/-	MID	2	p10	77	7325869
FUSION	HCT116	POLQ-/-	MID	7	p10	83	3100448
FUSION	HCT116	POLQ-/-	MID	10	p7	61	1729002
WGS	HAP1	WT	Parental				511995401
WGS	HAP1	POLQ-/-	Parental				507252928
WGS	HAP1	WT	EARLY	1	p8	56	511789352
WGS	HAP1	WT	LATE	1	p43	230	510165586
WGS	HAP1	WT	EARLY	7	p8	51	510693435
WGS	HAP1	WT	LATE	7	p41	198	510946437
WGS	HAP1	WT	EARLY	8	p8	50	511419273
WGS	HAP1	WT	LATE	8	p47	237	509673816
WGS	HAP1	WT	EARLY	9	p8	51	511866963
WGS	HAP1	WT	LATE	9	p46	231	510283153
WGS	HAP1	WT	EARLY	11	p8	51	507574397
WGS	HAP1	WT	LATE	11	p48	242	509147437
WGS	HAP1	WT	EARLY	12	p6	48	508143381
WGS	HAP1	WT	LATE	12	p45	232	510852394
WGS	HAP1	WT	EARLY	13	p5	39	513390944
WGS	HAP1	WT	LATE	13	p42	156	512914661
WGS	HAP1	WT	EARLY	15	p7	49	511263743
WGS	HAP1	WT	LATE	15	p39	218	508689834
WGS	HAP1	POLQ-/-	EARLY	1	p6	46	511530624
WGS	HAP1	POLQ-/-	LATE	1	p39	222	512377086
WGS	HAP1	POLQ-/-	EARLY	2	p6	49	513268619
WGS	HAP1	POLQ-/-	LATE	2	p46	271	508638150
WGS	HAP1	POLQ-/-	EARLY	3	p7	56	508517700
WGS	HAP1	POLQ-/-	LATE	3	p48	269	509581124
WGS	HAP1	POLQ-/-	EARLY	4	p6	46	512749186
WGS	HAP1	POLQ-/-	LATE	4	p47	256	508640236
WGS	HAP1	POLQ-/-	EARLY	5	p6	46	511829852
WGS	HAP1	POLQ-/-	LATE	5	p47	269	512262912
WGS	HAP1	POLQ-/-	EARLY	6	p5	45	510254331
WGS	HAP1	POLQ-/-	LATE	6	p41	245	512023111
WGS	HAP1	POLQ-/-	EARLY	8	p5	45	512528224
WGS	HAP1	POLQ-/-	LATE	8	p36	180	510491672
WGS	HAP1	POLQ-/-	EARLY	10	p5	41	509227577
WGS	HAP1	POLQ-/-	LATE	10	p46	230	512128012
FUSION	HAP1	WT	MID	1	p23	126	13371394
FUSION	HAP1	WT	MID	7	p21	108	15006350
FUSION	HAP1	WT	MID	8	p27	146	14241677
FUSION	HAP1	WT	MID	11	p43	215	13197752
FUSION	HAP1	WT	MID	12	p18	102	16122629
FUSION	HAP1	POLQ-/-	MID	2	p37	215	15536454
FUSION	HAP1	POLQ-/-	MID	3	p35	204	18727229
FUSION	HAP1	POLQ-/-	MID	5	p17	104	15842354
FUSION	HAP1	POLQ-/-	MID	8	p20	118	11559935
FUSION	HAP1	POLQ-/-	MID	10	p36	187	10408111
