# Supplementary material for: POLQ suppresses genome instability and alterations in DNA repeat tract lengths
Source: NAR Cancer. 2022 Jun 29;4(3):zcac020. doi: 10.1093/narcan/zcac020 (PMC9241439; doi:10.1093/narcan/zcac020)
Supplement: zcac020_Supplemental_Files [file zcac020_supplemental_files.zip › Liddiard_POLQ_Supplementary Table 2.xlsx]

## Sheet: unique_segments
Supplementary Table 2: Copy Number Variation (CNV) unique segments
Cell line	Genotype	Clone	Crisis time point	Chromosome	Arm	Start position	End position	Gain	Loss
HCT116	WT	1	EARLY	14	q	104345000	104855000	0	1
HCT116	WT	1	EARLY	14	q	92895000	94385000	1	0
HCT116	WT	1	EARLY	14	q	94395000	104335000	1	0
HCT116	WT	1	LATE	14	q	59345000	104345000	1	0
HCT116	WT	1	LATE	8	q	143335000	144235000	0	1
HCT116	WT	1	LATE	5	p	15985000	17605000	1	0
HCT116	WT	1	LATE	8	q	138725000	139795000	0	1
HCT116	WT	1	LATE	8	q	134825000	138715000	0	1
HCT116	WT	1	LATE	8	q	123965000	134775000	1	0
HCT116	WT	1	LATE	8	q	119825000	123955000	0	1
HCT116	WT	1	LATE	5	p	29265000	44725000	1	0
HCT116	WT	1	LATE	5	p	17625000	29255000	1	0
HCT116	WT	1	LATE	5	p	1235000	15925000	1	0
HCT116	WT	1	LATE	8	q	139805000	143325000	0	1
HCT116	WT	17	LATE	7	q	111495000	158115000	1	0
HCT116	WT	17	LATE	7	q	105325000	111435000	0	1
HCT116	WT	17	LATE	7	q	101435000	105315000	1	0
HCT116	WT	17	LATE	7	q	60935000	101425000	1	0
HCT116	WT	17	LATE	6	q	120685000	169165000	0	1
HCT116	WT	17	LATE	6	q	102735000	120665000	1	0
HCT116	WT	3	LATE	18	p	275000	15405000	0	1
HCT116	WT	11	LATE	19	q	57645000	58565000	1	0
HCT116	WT	11	LATE	19	q	27265000	57635000	1	0
HCT116	WT	3	LATE	X	p	2795000	49795000	1	0
HCT116	WT	3	LATE	X	p	49805000	50525000	1	0
HCT116	WT	17	LATE	18	q	77565000	77925000	0	1
HCT116	WT	3	LATE	1	q	173825000	174275000	1	0
HCT116	WT	3	LATE	1	q	174285000	247715000	1	0
HCT116	WT	3	LATE	5	q	101755000	180585000	1	0
HCT116	WT	3	LATE	6	p	155000	22635000	1	0
HCT116	WT	3	LATE	6	p	22645000	23855000	1	0
HCT116	WT	3	LATE	9	q	86025000	87315000	1	0
HCT116	WT	3	LATE	15	q	19795000	100975000	1	0
HCT116	WT	3	LATE	15	q	100985000	101855000	0	1
HCT116	WT	3	LATE	18	p	65000	265000	0	1
HCT116	WT	17	LATE	18	q	77935000	79085000	1	0
HCT116	POLQ-/-	1	EARLY	10	q	41715000	131855000	1	0
HCT116	POLQ-/-	1	EARLY	10	q	131865000	133615000	1	0
HCT116	POLQ-/-	1	EARLY	13	q	53795000	113195000	0	1
HCT116	POLQ-/-	2	EARLY	9	q	121075000	137205000	1	0
HCT116	POLQ-/-	10	EARLY	21	q	30925000	45485000	1	0
HCT116	POLQ-/-	10	EARLY	17	q	82355000	83195000	0	1
HCT116	POLQ-/-	10	EARLY	17	q	72285000	82345000	1	0
HCT116	POLQ-/-	10	EARLY	13	q	53265000	113365000	0	1
HCT116	POLQ-/-	10	EARLY	14	q	104245000	104645000	0	1
HCT116	POLQ-/-	10	EARLY	11	q	78815000	133955000	0	1
HCT116	POLQ-/-	10	EARLY	9	q	123935000	137265000	1	0
HCT116	POLQ-/-	10	EARLY	8	q	139525000	145075000	1	0
HCT116	POLQ-/-	10	EARLY	6	q	169255000	170605000	1	0
HCT116	POLQ-/-	10	EARLY	12	q	103725000	132315000	1	0
HCT116	POLQ-/-	1	LATE	22	q	15965000	49795000	1	0
HCT116	POLQ-/-	1	LATE	22	q	49815000	50735000	1	0
HCT116	POLQ-/-	1	LATE	X	q	62535000	153405000	0	1
HCT116	POLQ-/-	2	LATE	1	q	247765000	248925000	0	1
HAP1	WT	8	EARLY	X	p	7955000	8625000	0	1
HAP1	WT	9	EARLY	8	p	3615000	21675000	1	0
HAP1	WT	9	EARLY	8	q	48225000	112575000	1	0
HAP1	WT	1	EARLY	22	q	24615000	28045000	1	0
HAP1	WT	1	EARLY	8	q	48135000	103225000	1	0
HAP1	WT	7	LATE	3	q	118825000	136505000	1	0
HAP1	WT	7	LATE	3	q	136515000	176795000	1	0
HAP1	WT	9	LATE	8	q	48255000	115745000	0	1
HAP1	WT	7	LATE	5	q	146045000	149375000	1	0
HAP1	WT	1	LATE	16	q	78535000	79195000	1	0
HAP1	WT	7	LATE	3	q	117805000	118815000	1	0
HAP1	WT	7	LATE	8	q	111665000	112525000	1	0
HAP1	WT	9	LATE	3	p	41825000	42305000	1	0
HAP1	WT	9	LATE	3	q	137655000	138175000	1	0
HAP1	WT	9	LATE	3	q	138195000	139985000	1	0
HAP1	WT	9	LATE	3	q	139995000	181815000	1	0
HAP1	WT	8	LATE	10	q	99575000	100185000	1	0
HAP1	WT	8	LATE	5	q	131325000	133915000	1	0
HAP1	WT	7	LATE	8	q	112545000	144605000	1	0
HAP1	WT	8	LATE	4	q	181295000	186935000	1	0
HAP1	WT	8	LATE	3	p	42665000	78665000	0	1
HAP1	WT	8	LATE	3	p	40505000	42645000	0	1
HAP1	WT	8	LATE	3	p	31205000	40495000	1	0
HAP1	WT	8	LATE	2	q	211335000	211805000	1	0
HAP1	WT	9	LATE	6	p	33475000	45325000	1	0
HAP1	WT	8	LATE	3	q	191055000	196095000	1	0
HAP1	WT	1	LATE	6	q	100225000	101395000	1	0
HAP1	WT	15	LATE	12	q	115415000	120425000	1	0
HAP1	WT	13	LATE	19	q	54035000	55065000	0	1
HAP1	WT	13	LATE	6	q	154955000	155355000	1	0
HAP1	WT	13	LATE	6	q	121225000	154945000	0	1
HAP1	WT	13	LATE	4	p	35415000	37755000	1	0
HAP1	WT	13	LATE	4	p	31925000	35405000	1	0
HAP1	WT	13	LATE	4	p	30615000	31915000	1	0
HAP1	WT	13	LATE	4	p	23935000	30605000	1	0
HAP1	WT	13	LATE	4	p	21525000	23925000	1	0
HAP1	WT	13	LATE	4	p	12485000	21515000	1	0
HAP1	WT	13	LATE	4	p	5625000	12475000	1	0
HAP1	WT	13	LATE	2	q	98935000	126585000	1	0
HAP1	WT	12	LATE	10	q	73485000	74175000	1	0
HAP1	WT	12	LATE	3	q	169595000	194145000	1	0
HAP1	WT	12	LATE	3	q	151175000	169585000	1	0
HAP1	WT	12	LATE	3	p	52645000	54225000	1	0
HAP1	WT	12	LATE	2	q	135685000	136495000	1	0
HAP1	WT	11	LATE	12	q	66085000	66665000	1	0
HAP1	WT	9	LATE	10	q	101555000	102245000	1	0
HAP1	WT	9	LATE	10	p	24715000	25095000	1	0
HAP1	WT	1	LATE	3	q	123975000	131475000	1	0
HAP1	WT	1	LATE	3	q	131485000	132425000	1	0
HAP1	WT	9	LATE	3	p	25945000	41815000	0	1
HAP1	POLQ-/-	10	EARLY	X	q	95335000	138325000	0	1
HAP1	POLQ-/-	1	EARLY	X	p	10045000	32225000	0	1
HAP1	POLQ-/-	6	LATE	4	p	27245000	36565000	1	0
HAP1	POLQ-/-	6	LATE	4	p	3325000	27235000	1	0
HAP1	POLQ-/-	6	LATE	7	q	103685000	105835000	1	0
HAP1	POLQ-/-	6	LATE	3	p	7815000	10015000	1	0
HAP1	POLQ-/-	8	LATE	2	q	99795000	139625000	0	1
HAP1	POLQ-/-	4	LATE	15	q	56675000	78995000	0	1
HAP1	POLQ-/-	5	LATE	2	q	233695000	234275000	1	0
HAP1	POLQ-/-	5	LATE	2	q	234285000	235585000	1	0
HAP1	POLQ-/-	5	LATE	16	q	79125000	79685000	1	0
HAP1	POLQ-/-	8	LATE	2	q	139635000	141895000	1	0
HAP1	POLQ-/-	8	LATE	3	q	137375000	188015000	1	0
HAP1	POLQ-/-	8	LATE	3	q	188025000	188345000	1	0
HAP1	POLQ-/-	10	LATE	X	p	36715000	43645000	0	1
HAP1	POLQ-/-	10	LATE	19	p	10385000	10885000	0	1
HAP1	POLQ-/-	8	LATE	X	q	137185000	138905000	1	0
HAP1	POLQ-/-	8	LATE	X	q	115215000	137175000	1	0
HAP1	POLQ-/-	8	LATE	X	q	108085000	111045000	1	0
HAP1	POLQ-/-	8	LATE	X	q	97285000	108075000	1	0
HAP1	POLQ-/-	8	LATE	X	q	138915000	149455000	0	1
HAP1	POLQ-/-	8	LATE	X	q	82755000	97275000	1	0
HAP1	POLQ-/-	8	LATE	8	p	10255000	17735000	0	1
HAP1	POLQ-/-	8	LATE	8	p	17745000	20395000	1	0
HAP1	POLQ-/-	8	LATE	20	q	31065000	33055000	1	0
HAP1	POLQ-/-	8	LATE	20	q	33065000	34775000	1	0
HAP1	POLQ-/-	8	LATE	8	p	9605000	10245000	1	0
HAP1	POLQ-/-	8	LATE	20	q	34785000	42915000	1	0
HAP1	POLQ-/-	8	LATE	20	q	43065000	51385000	0	1
HAP1	POLQ-/-	8	LATE	20	q	51395000	63435000	1	0
