# Supplementary material for: POLQ suppresses genome instability and alterations in DNA repeat tract lengths
Source: NAR Cancer. 2022 Jun 29;4(3):zcac020. doi: 10.1093/narcan/zcac020 (PMC9241439; doi:10.1093/narcan/zcac020)
Supplement: zcac020_Supplemental_Files [file zcac020_supplemental_files.zip › Liddiard_POLQ_Supplementary Table 3.xlsx]

## Sheet: Sheet1
Supplementary Table 3: Unique structural variants (SV) identified in crisis WGS samples exceeding probability threshold of 0.2
Sample	ChrA	ChrA start	ChrA end	ChrB	ChrB start	ChrB end	Probability	SV type
HCT116 WT	chr10	127536233	127536233	chr10	127546683	127546683	0.564	DEL
	chr10	68650189	68650189	chr10	68650517	68650517	0.279	DEL
	chr10	2636473	2636473	chr10	2642805	2642805	0.828	DEL
	chr10	86242613	86242613	chr10	86252670	86252670	0.519	DUP
	chr10	110607301	110607301	chr13	113169306	113169306	0.393	TRA
	chr11	59335884	59335884	chr11	59336208	59336208	0.833	DEL
	chr11	59041829	59041829	chr11	59042144	59042144	0.3	DEL
	chr11	22881653	22881653	chr11	23095443	23095443	0.321	DUP
	chr11	65448169	65448169	chr11	65471501	65471501	0.361	DUP
	chr11	398199	398199	chr11	400983	400983	0.687	INS
	chr12	101820847	101820847	chr12	102070307	102070307	0.433	DUP
	chr13	38738686	38738686	chr13	38872078	38872078	0.306	DUP
	chr14	55586025	55586025	chr14	55586327	55586327	0.408	DEL
	chr14	49600928	49600928	chr14	49716298	49716298	0.296	DUP
	chr14	19777045	19777045	chr22	12786399	12786399	0.201	TRA
	chr16	78086207	78086207	chr16	78107790	78107790	0.292	DEL
	chr16	83470976	83470976	chr16	83622525	83622525	0.301	DUP
	chr18	56974113	56974113	chr18	57220890	57220890	0.281	DUP
	chr19	27345314	27345314	chr19	27345657	27345657	0.278	DEL
	chr19	16820654	16820654	chr19	16823252	16823252	0.529	DEL
	chr2	156986028	156986028	chr2	157048236	157048236	0.665	DEL
	chr2	239402520	239402520	chr2	239412821	239412821	0.633	INV
	chr21	9734732	9734732	chr21	9735223	9735223	0.418	DEL
	chr3	117516226	117516226	chr3	117888082	117888082	0.438	DEL
	chr3	114197447	114197447	chr3	114217852	114217852	0.544	DUP
	chr3	60150135	60150135	chr3	60156261	60156261	0.285	INV
	chr4	474540	474540	chr4	480941	480941	0.512	DEL
	chr4	67007719	67007719	chr4	67027923	67027923	0.481	DEL
	chr4	41461203	41461203	chr4	41540972	41540972	0.535	DUP
	chr5	16082003	16082003	chr5	17654866	17654866	0.33	INV
	chr5	15927774	15927774	chr5	15984159	15984159	0.303	INV
	chr5	17653444	17653444	chr8	139141727	139141727	0.399	TRA
	chr5	17445868	17445868	chr8	138730238	138730238	0.289	TRA
	chr6	4998751	4998751	chr6	5265176	5265176	0.211	DEL
	chr6	22646202	22646202	chr6	23857406	23857406	0.209	DUP
	chr7	111485684	111485684	chr7	112303738	112303738	0.292	DUP
	chr7	67253606	67253606	chr7	72554722	72554722	0.224	INV
	chr7	112289098	112289098	chr6	120678143	120678143	0.238	TRA
	chr8	105169578	105169578	chr8	105179314	105179314	0.419	DEL
	chr8	141871635	141871635	chr8	141871955	141871955	0.391	DEL
	chr8	138741265	138741265	chr8	139338579	139338579	0.578	DUP
	chr9	86007296	86007296	chr9	87318935	87318935	0.305	DUP
	chr9	120760614	120760614	chr9	120920763	120920763	0.278	DUP
	chrX	49775649	49775649	chrX	50539959	50539959	0.578	DUP
HCT116 POLQ-/-	chr12	89349568	89349568	chr17	59841628	59841628	0.279	TRA
	chr17	47964891	47964891	chr17	48005958	48005958	0.305	DUP
	chr5	83622031	83622031	chr6	82793316	82793316	0.242	TRA
	chr8	133378387	133378387	chr8	133378688	133378688	0.352	DEL
	chr8	98986459	98986459	chr8	99001167	99001167	0.731	DEL
HAP1 WT	chr1	151520326	151520326	chr1	151523120	151523120	0.451	DEL
	chr1	189870545	189870545	chr1	189870920	189870920	0.59	DEL
	chr1	45911651	45911651	chr1	45911960	45911960	0.309	DEL
	chr1	236232988	236232988	chr1	236233300	236233300	0.309	DEL
	chr1	64533819	64533819	chr1	64534143	64534143	0.279	DEL
	chr1	109705384	109705384	chr1	109705692	109705692	0.271	DEL
	chr1	189639762	189639762	chr1	189640080	189640080	0.238	DEL
	chr1	118358723	118358723	chr1	118359039	118359039	0.326	DEL
	chr1	187932920	187932920	chr1	187933237	187933237	0.593	DEL
	chr1	235441039	235441039	chr1	235441436	235441436	0.508	DEL
	chr1	235566206	235566206	chr1	235566565	235566565	0.439	DEL
	chr1	161476749	161476749	chr1	161477074	161477074	0.298	DEL
	chr1	234421057	234421057	chr1	234421363	234421363	0.256	DEL
	chr1	79821844	79821844	chr1	79822253	79822253	0.222	DEL
	chr1	168005970	168005970	chr1	168006280	168006280	0.209	DEL
	chr1	202703023	202703023	chr1	202703376	202703376	0.209	DEL
	chr1	117134287	117134287	chr1	117134619	117134619	0.634	DEL
	chr1	163329433	163329433	chr1	163329838	163329838	0.621	DEL
	chr1	178150903	178150903	chr1	178151303	178151303	0.38	DEL
	chr1	198013238	198013238	chr1	198013635	198013635	0.358	DEL
	chr1	26259189	26259189	chr1	26259511	26259511	0.329	DEL
	chr1	90369495	90369495	chr1	90369820	90369820	0.326	DEL
	chr1	31181213	31181213	chr1	31181599	31181599	0.324	DEL
	chr1	26902639	26902639	chr1	26903048	26903048	0.286	DEL
	chr1	227379279	227379279	chr1	227379619	227379619	0.274	DEL
	chr1	22790747	22790747	chr1	22791055	22791055	0.269	DEL
	chr1	180290333	180290333	chr1	180290701	180290701	0.259	DEL
	chr1	153081761	153081761	chr1	153082102	153082102	0.257	DEL
	chr1	7889616	7889616	chr1	7889919	7889919	0.236	DEL
	chr1	244590528	244590528	chr1	244590839	244590839	0.288	DEL
	chr1	240752125	240752125	chr1	240752433	240752433	0.245	DEL
	chr1	16033803	16033803	chr1	16060544	16060544	0.228	DEL
	chr1	178064686	178064686	chr1	178065003	178065003	0.519	DEL
	chr1	116958852	116958852	chr1	116959186	116959186	0.487	DEL
	chr1	10269228	10269228	chr1	10269603	10269603	0.436	DEL
	chr1	53882508	53882508	chr1	53882898	53882898	0.37	DEL
	chr1	113188382	113188382	chr1	113188689	113188689	0.326	DEL
	chr1	116928296	116928296	chr1	116928605	116928605	0.266	DEL
	chr1	112612985	112612985	chr1	112613293	112613293	0.245	DEL
	chr1	71840722	71840722	chr1	71841042	71841042	0.244	DEL
	chr1	172187310	172187310	chr1	172187627	172187627	0.235	DEL
	chr1	242222364	242222364	chr1	242222666	242222666	0.235	DEL
	chr1	183140018	183140018	chr1	183140390	183140390	0.227	DEL
	chr1	52528099	52528099	chr1	52528437	52528437	0.219	DEL
	chr1	180431314	180431314	chr1	180431655	180431655	0.219	DEL
	chr1	111367952	111367952	chr1	111368285	111368285	0.21	DEL
	chr10	112965563	112965563	chr10	112965876	112965876	0.237	DEL
	chr10	118630663	118630663	chr10	118631074	118631074	0.222	DEL
	chr10	75821415	75821415	chr10	75821840	75821840	0.405	DEL
	chr10	62550462	62550462	chr10	62550770	62550770	0.309	DEL
	chr10	47204877	47204877	chr10	47205190	47205190	0.243	DEL
	chr10	62632369	62632369	chr10	62632701	62632701	0.252	DEL
	chr10	64105920	64105920	chr10	64106269	64106269	0.506	DEL
	chr10	92478739	92478739	chr10	92479168	92479168	0.424	DEL
	chr10	16508795	16508795	chr10	16509105	16509105	0.38	DEL
	chr10	107988337	107988337	chr10	107988664	107988664	0.328	DEL
	chr10	53852684	53852684	chr10	53852984	53852984	0.252	DEL
	chr10	64879773	64879773	chr10	64880078	64880078	0.235	DEL
	chr10	121197917	121197917	chr10	121198335	121198335	0.235	DEL
	chr10	108748770	108748770	chr10	108749105	108749105	0.207	DEL
	chr10	11421155	11421155	chr10	11421469	11421469	0.537	DEL
	chr10	84505890	84505890	chr10	84506213	84506213	0.309	DEL
	chr10	450285	450285	chr10	450603	450603	0.279	DEL
	chr10	72581208	72581208	chr10	72581520	72581520	0.245	DEL
	chr10	72669207	72669207	chr10	72669527	72669527	0.236	DEL
	chr10	706734	706734	chr10	707085	707085	0.202	DEL
	chr10	118644581	118644581	chr10	118644927	118644927	0.317	DEL
	chr10	9991418	9991418	chr10	9991734	9991734	0.237	DEL
	chr10	122961315	122961315	chr10	122961639	122961639	0.236	DEL
	chr10	112365485	112365485	chr10	112365809	112365809	0.236	DEL
	chr10	24721627	24721627	chr10	25109088	25109088	0.303	DUP
	chr10	73477490	73477490	chr10	74178521	74178521	0.348	DUP
	chr10	18558347	18558347	chr10	18563728	18563728	0.406	INS
	chr10	59769295	59769295	chr10	65785545	65785545	0.226	INV
	chr11	63915164	63915164	chr11	63915499	63915499	0.49	DEL
	chr11	73928720	73928720	chr11	73929033	73929033	0.321	DEL
	chr11	95200225	95200225	chr11	95200550	95200550	0.595	DEL
	chr11	11143552	11143552	chr11	11143883	11143883	0.593	DEL
	chr11	36683662	36683662	chr11	36683979	36683979	0.303	DEL
	chr11	22270621	22270621	chr11	22270947	22270947	0.285	DEL
	chr11	69448753	69448753	chr11	69449069	69449069	0.281	DEL
	chr11	6886995	6886995	chr11	6887312	6887312	0.244	DEL
	chr11	48319854	48319854	chr11	48320220	48320220	0.205	DEL
	chr11	16277713	16277713	chr11	16278024	16278024	0.279	DEL
	chr11	82499196	82499196	chr11	82499517	82499517	0.244	DEL
	chr11	6687863	6687863	chr11	6688255	6688255	0.237	DEL
	chr11	78096337	78096337	chr11	78096650	78096650	0.235	DEL
	chr11	123419731	123419731	chr11	123420129	123420129	0.234	DEL
	chr11	75617194	75617194	chr11	75617560	75617560	0.573	DEL
	chr11	116140904	116140904	chr11	116141247	116141247	0.427	DEL
	chr11	58991081	58991081	chr11	58991420	58991420	0.423	DEL
	chr11	58105493	58105493	chr11	58105875	58105875	0.376	DEL
	chr11	66738595	66738595	chr11	66738902	66738902	0.296	DEL
	chr11	133500289	133500289	chr11	133500639	133500639	0.266	DEL
	chr11	124455540	124455540	chr11	124455871	124455871	0.237	DEL
	chr11	28032306	28032306	chr11	28032612	28032612	0.236	DEL
	chr11	18830087	18830087	chr11	18830410	18830410	0.211	DEL
	chr11	103837499	103837499	chr11	103837808	103837808	0.328	DEL
	chr11	116484528	116484528	chr11	116484835	116484835	0.268	DEL
	chr11	13460603	13460603	chr11	13460941	13460941	0.427	DEL
	chr11	61558528	61558528	chr11	61558833	61558833	0.244	DEL
	chr11	78769385	78769385	chr11	78845180	78845180	0.234	INV
	chr12	118609116	118609116	chr12	118609501	118609501	0.59	DEL
	chr12	94030549	94030549	chr12	94030888	94030888	0.358	DEL
	chr12	108298545	108298545	chr12	108298871	108298871	0.279	DEL
	chr12	32913260	32913260	chr12	32913560	32913560	0.268	DEL
	chr12	42629564	42629564	chr12	42629888	42629888	0.235	DEL
	chr12	110751759	110751759	chr12	110752122	110752122	0.526	DEL
	chr12	49188681	49188681	chr12	49188987	49188987	0.593	DEL
	chr12	21006021	21006021	chr12	21006342	21006342	0.535	DEL
	chr12	122279822	122279822	chr12	122280132	122280132	0.53	DEL
	chr12	80196373	80196373	chr12	80196744	80196744	0.46	DEL
	chr12	62748545	62748545	chr12	62748930	62748930	0.344	DEL
	chr12	50924759	50924759	chr12	50925085	50925085	0.238	DEL
	chr12	94723849	94723849	chr12	94724246	94724246	0.231	DEL
	chr12	43006478	43006478	chr12	43006791	43006791	0.507	DEL
	chr12	116564704	116564704	chr12	116565051	116565051	0.421	DEL
	chr12	82838754	82838754	chr12	82839075	82839075	0.297	DEL
	chr12	7165799	7165799	chr12	7166106	7166106	0.279	DEL
	chr12	39582133	39582133	chr12	39582458	39582458	0.279	DEL
	chr12	50000738	50000738	chr12	50001049	50001049	0.279	DEL
	chr12	125891838	125891838	chr12	125892177	125892177	0.255	DEL
	chr12	32401384	32401384	chr12	32401712	32401712	0.202	DEL
	chr12	81339693	81339693	chr12	81340011	81340011	0.567	DEL
	chr12	25705483	25705483	chr12	25705791	25705791	0.288	DEL
	chr12	48489301	48489301	chr12	48489612	48489612	0.634	DEL
	chr12	55999034	55999034	chr12	55999381	55999381	0.606	DEL
	chr12	75735964	75735964	chr12	75736277	75736277	0.323	DEL
	chr12	72610068	72610068	chr12	72610403	72610403	0.25	DEL
	chr12	6854204	6854204	chr12	6854652	6854652	0.553	DEL
	chr12	122866002	122866002	chr12	122874003	122874003	0.353	DUP
	chr12	9288516	9288516	chr12	9420190	9420190	0.238	INV
	chr13	100656234	100656234	chr13	100656592	100656592	0.368	DEL
	chr13	58818748	58818748	chr13	58819176	58819176	0.366	DEL
	chr13	111559454	111559454	chr13	111559786	111559786	0.624	DEL
	chr13	77809169	77809169	chr13	77809475	77809475	0.593	DEL
	chr13	99957471	99957471	chr13	99957807	99957807	0.57	DEL
	chr13	32971078	32971078	chr13	32971430	32971430	0.538	DEL
	chr13	29513432	29513432	chr13	29513748	29513748	0.501	DEL
	chr13	50090085	50090085	chr13	50090431	50090431	0.427	DEL
	chr13	45149287	45149287	chr13	45149614	45149614	0.336	DEL
	chr13	82102887	82102887	chr13	82103220	82103220	0.266	DEL
	chr13	107514133	107514133	chr13	107514455	107514455	0.255	DEL
	chr13	27573531	27573531	chr13	27573851	27573851	0.253	DEL
	chr13	101969606	101969606	chr13	101969917	101969917	0.244	DEL
	chr13	95000581	95000581	chr13	95000891	95000891	0.236	DEL
	chr13	34535834	34535834	chr13	34536258	34536258	0.206	DEL
	chr13	85504123	85504123	chr13	85504459	85504459	0.274	DEL
	chr13	84828202	84828202	chr13	84828549	84828549	0.253	DEL
	chr13	84794997	84794997	chr13	84795310	84795310	0.244	DEL
	chr14	99283859	99283859	chr14	99284187	99284187	0.247	DEL
	chr14	67771321	67771321	chr14	67771677	67771677	0.205	DEL
	chr14	29042781	29042781	chr14	29043099	29043099	0.567	DEL
	chr14	25982279	25982279	chr14	25982601	25982601	0.545	DEL
	chr14	65621693	65621693	chr14	65622067	65622067	0.475	DEL
	chr14	61416023	61416023	chr14	61416482	61416482	0.474	DEL
	chr14	54360774	54360774	chr14	54361085	54361085	0.372	DEL
	chr14	83747050	83747050	chr14	83747395	83747395	0.24	DEL
	chr14	73558971	73558971	chr14	73559449	73559449	0.2	DEL
	chr14	75215710	75215710	chr14	75216016	75216016	0.596	DEL
	chr14	20610211	20610211	chr14	20610530	20610530	0.548	DEL
	chr14	81435650	81435650	chr14	81436028	81436028	0.416	DEL
	chr14	100553101	100553101	chr14	100553416	100553416	0.326	DEL
	chr14	68604410	68604410	chr14	68604721	68604721	0.214	DEL
	chr14	34718926	34718926	chr14	34719228	34719228	0.236	DEL
	chr14	21211759	21211759	chr14	21216306	21216306	0.536	DUP
	chr14	21156985	21156985	chr14	21341692	21341692	0.337	DUP
	chr15	25787264	25787264	chr15	25787572	25787572	0.576	DEL
	chr15	88170363	88170363	chr15	88170711	88170711	0.338	DEL
	chr15	55253254	55253254	chr15	55253562	55253562	0.327	DEL
	chr15	68287116	68287116	chr15	68287431	68287431	0.314	DEL
	chr15	90509924	90509924	chr15	90510235	90510235	0.696	DEL
	chr15	100605227	100605227	chr15	100605541	100605541	0.381	DEL
	chr15	40710696	40710696	chr15	40711021	40711021	0.364	DEL
	chr15	40859772	40859772	chr15	40860131	40860131	0.228	DEL
	chr15	82268979	82268979	chr15	82269297	82269297	0.227	DEL
	chr15	83118750	83118750	chr15	83119120	83119120	0.225	DEL
	chr15	24877394	24877394	chr15	24877747	24877747	0.223	DEL
	chr15	26504394	26504394	chr15	26504702	26504702	0.596	DEL
	chr15	54328436	54328436	chr15	54328744	54328744	0.369	DEL
	chr15	76751964	76751964	chr15	76752291	76752291	0.319	DEL
	chr15	72420680	72420680	chr15	72421043	72421043	0.264	DEL
	chr15	95623027	95623027	chr15	95623327	95623327	0.634	DEL
	chr15	64985962	64985962	chr15	64986493	64986493	0.212	DEL
	chr15	33026732	33026732	chr15	33027044	33027044	0.548	DEL
	chr15	68539377	68539377	chr15	68539771	68539771	0.333	DEL
	chr15	78347304	78347304	chr15	78347613	78347613	0.227	DEL
	chr15	84728912	84728912	chr15	84730214	84730214	0.397	INV
	chr16	78594869	78594869	chr16	78635455	78635455	0.378	DEL
	chr16	78507998	78507998	chr16	78666512	78666512	0.369	DEL
	chr16	78566419	78566419	chr16	78608250	78608250	0.362	DEL
	chr16	78488522	78488522	chr16	78524733	78524733	0.422	DEL
	chr16	54121485	54121485	chr16	54121820	54121820	0.212	DEL
	chr16	1257460	1257460	chr16	1257767	1257767	0.309	DEL
	chr16	89271016	89271016	chr16	89271411	89271411	0.21	DEL
	chr16	75284366	75284366	chr16	75284678	75284678	0.592	DEL
	chr16	28895516	28895516	chr16	28895834	28895834	0.373	DEL
	chr16	34243233	34243233	chr16	34243538	34243538	0.333	DEL
	chr16	54797439	54797439	chr16	54797761	54797761	0.321	DEL
	chr16	78499995	78499995	chr16	78500314	78500314	0.279	DEL
	chr16	85475737	85475737	chr16	85476137	85476137	0.219	DEL
	chr16	31284396	31284396	chr16	31284742	31284742	0.444	DEL
	chr16	3353447	3353447	chr16	3353818	3353818	0.22	DEL
	chr16	84807377	84807377	chr16	84807718	84807718	0.27	DEL
	chr16	83697191	83697191	chr16	83775490	83775490	0.279	DUP
	chr16	75111248	75111248	chr16	75123922	75123922	0.388	DUP
	chr17	62190806	62190806	chr17	62191182	62191182	0.501	DEL
	chr17	51084414	51084414	chr17	51084745	51084745	0.409	DEL
	chr17	53063031	53063031	chr17	53063357	53063357	0.309	DEL
	chr17	49364882	49364882	chr17	49365217	49365217	0.305	DEL
	chr17	73515093	73515093	chr17	73515427	73515427	0.299	DEL
	chr17	19544291	19544291	chr17	19544620	19544620	0.266	DEL
	chr17	4721735	4721735	chr17	4722056	4722056	0.252	DEL
	chr17	44492881	44492881	chr17	44493181	44493181	0.245	DEL
	chr17	77152262	77152262	chr17	77152577	77152577	0.236	DEL
	chr17	69748240	69748240	chr17	69748558	69748558	0.698	DEL
	chr17	49126346	49126346	chr17	49126729	49126729	0.546	DEL
	chr17	8977725	8977725	chr17	8978061	8978061	0.256	DEL
	chr17	63198166	63198166	chr17	63198535	63198535	0.237	DEL
	chr17	77615291	77615291	chr17	77615598	77615598	0.227	DEL
	chr17	3795691	3795691	chr17	3796116	3796116	0.217	DEL
	chr18	31787889	31787889	chr18	31788302	31788302	0.586	DEL
	chr18	25981142	25981142	chr18	25981502	25981502	0.573	DEL
	chr18	77181593	77181593	chr18	77181982	77181982	0.431	DEL
	chr18	74084106	74084106	chr18	74084411	74084411	0.447	DEL
	chr18	55780076	55780076	chr18	55780391	55780391	0.653	DEL
	chr18	10350262	10350262	chr18	10350640	10350640	0.59	DEL
	chr18	61148257	61148257	chr18	61148582	61148582	0.525	DEL
	chr18	65079646	65079646	chr18	65079997	65079997	0.368	DEL
	chr18	54729105	54729105	chr18	54729412	54729412	0.335	DEL
	chr18	49052446	49052446	chr18	49052750	49052750	0.244	DEL
	chr18	45424254	45424254	chr18	45424636	45424636	0.22	DEL
	chr18	77370164	77370164	chr18	77370469	77370469	0.328	DEL
	chr18	55538659	55538659	chr18	55538990	55538990	0.269	DEL
	chr18	42986509	42986509	chr18	42986839	42986839	0.245	DEL
	chr18	54553059	54553059	chr18	54553465	54553465	0.227	DEL
	chr18	75095316	75095316	chr18	75250628	75250628	0.335	INV
	chr19	18069832	18069832	chr19	18070134	18070134	0.279	DEL
	chr19	11499610	11499610	chr19	11499924	11499924	0.237	DEL
	chr19	7095447	7095447	chr19	7095756	7095756	0.698	DEL
	chr19	21169901	21169901	chr19	21170235	21170235	0.548	DEL
	chr19	13137628	13137628	chr19	13137937	13137937	0.244	DEL
	chr19	39524363	39524363	chr19	39524718	39524718	0.206	DEL
	chr19	55874661	55874661	chr19	55874963	55874963	0.219	DEL
	chr19	47093247	47093247	chr19	47093578	47093578	0.245	DEL
	chr2	141273976	141273976	chr2	141398179	141398179	0.283	DEL
	chr2	141245359	141245359	chr2	141330014	141330014	0.383	DEL
	chr2	127439833	127439833	chr2	127440317	127440317	0.343	DEL
	chr2	74857779	74857779	chr2	74858087	74858087	0.593	DEL
	chr2	233695076	233695076	chr2	233695444	233695444	0.416	DEL
	chr2	156089721	156089721	chr2	156090082	156090082	0.38	DEL
	chr2	32080909	32080909	chr2	32081229	32081229	0.215	DEL
	chr2	167138729	167138729	chr2	167139119	167139119	0.368	DEL
	chr2	31814251	31814251	chr2	31814570	31814570	0.327	DEL
	chr2	32317868	32317868	chr2	32318202	32318202	0.62	DEL
	chr2	82860862	82860862	chr2	82861263	82861263	0.587	DEL
	chr2	193536229	193536229	chr2	193536544	193536544	0.58	DEL
	chr2	45431879	45431879	chr2	45432241	45432241	0.536	DEL
	chr2	226565509	226565509	chr2	226565838	226565838	0.51	DEL
	chr2	117914177	117914177	chr2	117914515	117914515	0.447	DEL
	chr2	237391384	237391384	chr2	237391728	237391728	0.446	DEL
	chr2	223027141	223027141	chr2	223027534	223027534	0.37	DEL
	chr2	20744005	20744005	chr2	20744321	20744321	0.327	DEL
	chr2	40353643	40353643	chr2	40353945	40353945	0.326	DEL
	chr2	80383093	80383093	chr2	80383425	80383425	0.25	DEL
	chr2	208230439	208230439	chr2	208230747	208230747	0.245	DEL
	chr2	68152174	68152174	chr2	68152504	68152504	0.235	DEL
	chr2	118907146	118907146	chr2	118907504	118907504	0.21	DEL
	chr2	184567352	184567352	chr2	184567660	184567660	0.593	DEL
	chr2	239265804	239265804	chr2	239266166	239266166	0.543	DEL
	chr2	192725461	192725461	chr2	192725878	192725878	0.507	DEL
	chr2	223690104	223690104	chr2	223690426	223690426	0.373	DEL
	chr2	107088944	107088944	chr2	107089259	107089259	0.326	DEL
	chr2	197082412	197082412	chr2	197082732	197082732	0.287	DEL
	chr2	196453213	196453213	chr2	196453540	196453540	0.279	DEL
	chr2	158981696	158981696	chr2	158982016	158982016	0.244	DEL
	chr2	152251062	152251062	chr2	152251393	152251393	0.242	DEL
	chr2	67123948	67123948	chr2	67124263	67124263	0.236	DEL
	chr2	223527232	223527232	chr2	223527541	223527541	0.236	DEL
	chr2	232061174	232061174	chr2	232061475	232061475	0.236	DEL
	chr2	216519938	216519938	chr2	216520261	216520261	0.235	DEL
	chr2	178910985	178910985	chr2	178911355	178911355	0.223	DEL
	chr2	211445939	211445939	chr2	211446251	211446251	0.255	DEL
	chr2	216250543	216250543	chr2	216250855	216250855	0.237	DEL
	chr2	220936208	220936208	chr2	220936515	220936515	0.535	DEL
	chr2	178131560	178131560	chr2	178131914	178131914	0.499	DEL
	chr2	64529032	64529032	chr2	64529349	64529349	0.326	DEL
	chr2	13934858	13934858	chr2	13935167	13935167	0.322	DEL
	chr2	141433086	141433086	chr2	141458742	141458742	0.23	DUP
	chr2	35024698	35024698	chr2	35027425	35027425	0.369	DUP
	chr20	20999366	20999366	chr20	20999671	20999671	0.38	DEL
	chr20	63489480	63489480	chr20	63489792	63489792	0.321	DEL
	chr20	61424303	61424303	chr20	61424635	61424635	0.278	DEL
	chr20	51205623	51205623	chr20	51205987	51205987	0.573	DEL
	chr20	5057900	5057900	chr20	5058296	5058296	0.58	DEL
	chr20	43014882	43014882	chr20	43015227	43015227	0.415	DEL
	chr20	12898197	12898197	chr20	12898562	12898562	0.232	DEL
	chr20	12826811	12826811	chr20	12827119	12827119	0.724	DEL
	chr20	30395832	30395832	chr20	30396152	30396152	0.508	DEL
	chr20	37402317	37402317	chr20	37402716	37402716	0.37	DEL
	chr20	20756332	20756332	chr20	20756685	20756685	0.201	DEL
	chr20	59596213	59596213	chr20	59596529	59596529	0.245	DEL
	chr20	1432074	1432074	chr20	1432407	1432407	0.301	DEL
	chr20	44282703	44282703	chr20	44283019	44283019	0.227	DEL
	chr20	28934832	28934832	chr20	28944344	28944344	0.296	INV
	chr21	44754276	44754276	chr21	44754603	44754603	0.593	DEL
	chr21	37533212	37533212	chr21	37533697	37533697	0.283	DEL
	chr21	29553793	29553793	chr21	29554108	29554108	0.279	DEL
	chr21	27224288	27224288	chr21	27224618	27224618	0.268	DEL
	chr21	32294835	32294835	chr21	32295135	32295135	0.236	DEL
	chr21	17771745	17771745	chr21	17772101	17772101	0.223	DEL
	chr22	42320202	42320202	chr22	42320538	42320538	0.5	DEL
	chr22	45045785	45045785	chr22	45046116	45046116	0.32	DEL
	chr22	47370176	47370176	chr22	47370509	47370509	0.213	DEL
	chr22	32005269	32005269	chr22	32005626	32005626	0.203	DEL
	chr22	33036683	33036683	chr22	33037044	33037044	0.324	DEL
	chr22	17526336	17526336	chr22	17526681	17526681	0.21	DEL
	chr22	11561948	11561948	chr22	11567930	11567930	0.43	INV
	chr22	10925261	10925261	chr22	10927450	10927450	0.474	INV
	chr3	34237720	34237720	chr3	34238129	34238129	0.237	DEL
	chr3	163767019	163767019	chr3	163767356	163767356	0.638	DEL
	chr3	129129250	129129250	chr3	129129590	129129590	0.456	DEL
	chr3	43369751	43369751	chr3	43370064	43370064	0.321	DEL
	chr3	19878678	19878678	chr3	19878998	19878998	0.236	DEL
	chr3	183349134	183349134	chr3	183349510	183349510	0.516	DEL
	chr3	16207179	16207179	chr3	16207573	16207573	0.473	DEL
	chr3	111787753	111787753	chr3	111788134	111788134	0.471	DEL
	chr3	72315183	72315183	chr3	72315487	72315487	0.381	DEL
	chr3	116404676	116404676	chr3	116404995	116404995	0.38	DEL
	chr3	100564076	100564076	chr3	100564385	100564385	0.372	DEL
	chr3	121244394	121244394	chr3	121244705	121244705	0.282	DEL
	chr3	122604426	122604426	chr3	122604751	122604751	0.279	DEL
	chr3	179810640	179810640	chr3	179810956	179810956	0.279	DEL
	chr3	53901386	53901386	chr3	53901717	53901717	0.245	DEL
	chr3	107417266	107417266	chr3	107417584	107417584	0.244	DEL
	chr3	2950345	2950345	chr3	2950649	2950649	0.237	DEL
	chr3	120315518	120315518	chr3	120315835	120315835	0.236	DEL
	chr3	194934526	194934526	chr3	194934827	194934827	0.236	DEL
	chr3	42563540	42563540	chr3	42563864	42563864	0.235	DEL
	chr3	44622195	44622195	chr3	44622578	44622578	0.23	DEL
	chr3	127927059	127927059	chr3	127927400	127927400	0.207	DEL
	chr3	158017353	158017353	chr3	158017669	158017669	0.698	DEL
	chr3	116161745	116161745	chr3	116162076	116162076	0.596	DEL
	chr3	179513060	179513060	chr3	179513412	179513412	0.565	DEL
	chr3	19786062	19786062	chr3	19786402	19786402	0.544	DEL
	chr3	36268570	36268570	chr3	36268983	36268983	0.442	DEL
	chr3	4755081	4755081	chr3	4755446	4755446	0.403	DEL
	chr3	52304984	52304984	chr3	52305289	52305289	0.326	DEL
	chr3	176775410	176775410	chr3	176775714	176775714	0.326	DEL
	chr3	80764827	80764827	chr3	80765135	80765135	0.295	DEL
	chr3	30549055	30549055	chr3	30549365	30549365	0.252	DEL
	chr3	174282916	174282916	chr3	174283228	174283228	0.247	DEL
	chr3	163603356	163603356	chr3	163603668	163603668	0.245	DEL
	chr3	158779965	158779965	chr3	158780307	158780307	0.22	DEL
	chr3	188278412	188278412	chr3	188278754	188278754	0.21	DEL
	chr3	157427548	157427548	chr3	157427963	157427963	0.209	DEL
	chr3	164085161	164085161	chr3	164085522	164085522	0.207	DEL
	chr3	170007315	170007315	chr3	170007677	170007677	0.204	DEL
	chr3	32304170	32304170	chr3	32304509	32304509	0.585	DEL
	chr3	96929294	96929294	chr3	96929788	96929788	0.343	DEL
	chr3	18616347	18616347	chr3	18616656	18616656	0.255	DEL
	chr3	182353003	182353003	chr3	182353326	182353326	0.548	DEL
	chr3	96252289	96252289	chr3	96252624	96252624	0.49	DEL
	chr3	108797449	108797449	chr3	108797770	108797770	0.336	DEL
	chr3	94891142	94891142	chr3	94891451	94891451	0.299	DEL
	chr3	126427566	126427566	chr3	126427889	126427889	0.258	DEL
	chr3	14411166	14411166	chr3	14411549	14411549	0.228	DEL
	chr3	17846630	17846630	chr3	17846963	17846963	0.226	DEL
	chr3	139620909	139620909	chr3	139626634	139626634	0.376	DUP
	chr3	25807105	25807105	chr3	139777446	139777446	0.237	DUP
	chr3	4821628	4821628	chr3	4860877	4860877	0.424	DUP
	chr3	138181076	138181076	chr3	139983081	139983081	0.524	INV
	chr3	181804071	181804071	chr3	181805655	181805655	0.4	INV
	chr3	54196628	54196628	chr3	54227768	54227768	0.372	INV
	chr3	52652168	52652168	chr3	54196625	54196625	0.203	INV
	chr3	123773294	123773294	chr3	132430491	132430491	0.332	INV
	chr3	96335931	96335931	chr3	123773170	123773170	0.304	INV
	chr3	123952820	123952820	chr3	132602106	132602106	0.206	INV
	chr3	40405740	40405740	chr3	78669397	78669397	0.3	INV
	chr3	40434044	40434044	chr3	40490135	40490135	0.281	INV
	chr4	45545796	45545796	chr4	45555923	45555923	0.565	DEL
	chr4	84865759	84865759	chr4	84866079	84866079	0.538	DEL
	chr4	17715279	17715279	chr4	17715690	17715690	0.475	DEL
	chr4	3812482	3812482	chr4	3812903	3812903	0.426	DEL
	chr4	185516791	185516791	chr4	185517321	185517321	0.409	DEL
	chr4	112358661	112358661	chr4	112359004	112359004	0.341	DEL
	chr4	81288493	81288493	chr4	81288807	81288807	0.268	DEL
	chr4	158875094	158875094	chr4	158875395	158875395	0.208	DEL
	chr4	47224331	47224331	chr4	47224794	47224794	0.396	DEL
	chr4	56485061	56485061	chr4	56485387	56485387	0.328	DEL
	chr4	172803281	172803281	chr4	172803612	172803612	0.634	DEL
	chr4	185353739	185353739	chr4	185354050	185354050	0.596	DEL
	chr4	43171427	43171427	chr4	43171768	43171768	0.559	DEL
	chr4	113189954	113189954	chr4	113190649	113190649	0.469	DEL
	chr4	3117566	3117566	chr4	3118125	3118125	0.395	DEL
	chr4	41884192	41884192	chr4	41884519	41884519	0.331	DEL
	chr4	109701413	109701413	chr4	109701740	109701740	0.31	DEL
	chr4	143043626	143043626	chr4	143043987	143043987	0.294	DEL
	chr4	17240981	17240981	chr4	17241290	17241290	0.287	DEL
	chr4	87733162	87733162	chr4	87733478	87733478	0.245	DEL
	chr4	48962851	48962851	chr4	48963168	48963168	0.244	DEL
	chr4	14556744	14556744	chr4	14557047	14557047	0.235	DEL
	chr4	154968233	154968233	chr4	154968541	154968541	0.698	DEL
	chr4	174756638	174756638	chr4	174756947	174756947	0.634	DEL
	chr4	108456800	108456800	chr4	108457117	108457117	0.624	DEL
	chr4	171202154	171202154	chr4	171202471	171202471	0.624	DEL
	chr4	100296354	100296354	chr4	100296673	100296673	0.596	DEL
	chr4	91187556	91187556	chr4	91188026	91188026	0.483	DEL
	chr4	52061099	52061099	chr4	52061440	52061440	0.422	DEL
	chr4	164700983	164700983	chr4	164701331	164701331	0.415	DEL
	chr4	162674129	162674129	chr4	162674434	162674434	0.366	DEL
	chr4	102297343	102297343	chr4	102297673	102297673	0.279	DEL
	chr4	41947043	41947043	chr4	41947506	41947506	0.237	DEL
	chr4	157183213	157183213	chr4	157183533	157183533	0.234	DEL
	chr4	134976233	134976233	chr4	134976560	134976560	0.409	DEL
	chr4	132682922	132682922	chr4	132683235	132683235	0.208	DEL
	chr4	175836406	175836406	chr4	175836738	175836738	0.632	DEL
	chr4	29090058	29090058	chr4	29090380	29090380	0.381	DEL
	chr4	169696737	169696737	chr4	169697059	169697059	0.279	DEL
	chr4	59896200	59896200	chr4	59896541	59896541	0.258	DEL
	chr4	172144922	172144922	chr4	172145284	172145284	0.249	DEL
	chr4	100032145	100032145	chr4	100032448	100032448	0.208	DEL
	chr4	90913856	90913856	chr4	90917228	90917228	0.454	DUP
	chr4	59266567	59266567	chr4	59311620	59311620	0.211	DUP
	chr4	37766161	37766161	chr4	37769662	37769662	0.695	INV
	chr4	127800364	127800364	chr4	127894551	127894551	0.253	INV
	chr4	54436711	54436711	chr4	78639992	78639992	0.288	INV
	chr5	903545	903545	chr5	904818	904818	0.475	DEL
	chr5	106615300	106615300	chr5	106615622	106615622	0.573	DEL
	chr5	50845993	50845993	chr5	50846302	50846302	0.284	DEL
	chr5	54654592	54654592	chr5	54654919	54654919	0.279	DEL
	chr5	3320127	3320127	chr5	3320514	3320514	0.381	DEL
	chr5	118000755	118000755	chr5	118001064	118001064	0.236	DEL
	chr5	44466410	44466410	chr5	44466816	44466816	0.223	DEL
	chr5	18570529	18570529	chr5	18570888	18570888	0.214	DEL
	chr5	78285833	78285833	chr5	78286172	78286172	0.211	DEL
	chr5	71733779	71733779	chr5	71734089	71734089	0.209	DEL
	chr5	1744750	1744750	chr5	1745067	1745067	0.535	DEL
	chr5	92003027	92003027	chr5	92003399	92003399	0.435	DEL
	chr5	22076487	22076487	chr5	22076852	22076852	0.259	DEL
	chr5	91149975	91149975	chr5	91150294	91150294	0.244	DEL
	chr5	45309883	45309883	chr5	45310242	45310242	0.461	DEL
	chr5	65279902	65279902	chr5	65280232	65280232	0.269	DEL
	chr5	79063599	79063599	chr5	79063931	79063931	0.237	DEL
	chr5	137915504	137915504	chr5	137915820	137915820	0.237	DEL
	chr5	88199247	88199247	chr5	88199571	88199571	0.236	DEL
	chr5	17894954	17894954	chr5	17895314	17895314	0.235	DEL
	chr5	31527751	31527751	chr5	31528067	31528067	0.23	DEL
	chr5	17209743	17209743	chr5	17210083	17210083	0.216	DEL
	chr5	140167453	140167453	chr5	140167817	140167817	0.201	DEL
	chr5	78362907	78362907	chr5	78363262	78363262	0.2	DEL
	chr5	160754995	160754995	chr5	160755360	160755360	0.65	DEL
	chr5	117200359	117200359	chr5	117200679	117200679	0.598	DEL
	chr5	56445438	56445438	chr5	56445741	56445741	0.409	DEL
	chr5	177628079	177628079	chr5	177628394	177628394	0.267	DEL
	chr5	89010307	89010307	chr5	89010635	89010635	0.236	DEL
	chr5	141792839	141792839	chr5	141793144	141793144	0.235	DEL
	chr5	37934285	37934285	chr5	37934624	37934624	0.204	DEL
	chr5	74011824	74011824	chr5	74012147	74012147	0.507	DEL
	chr5	95970315	95970315	chr5	95970678	95970678	0.442	DEL
	chr5	163638652	163638652	chr5	163638984	163638984	0.567	DEL
	chr5	173521078	173521078	chr5	173521416	173521416	0.427	DEL
	chr5	133839625	133839625	chr5	133839934	133839934	0.245	DEL
	chr5	16087943	16087943	chr5	16088356	16088356	0.237	DEL
	chr5	52647530	52647530	chr5	52647894	52647894	0.201	DEL
	chr6	123489032	123489032	chr6	123489336	123489336	0.323	DEL
	chr6	105374349	105374349	chr6	105374656	105374656	0.252	DEL
	chr6	132544701	132544701	chr6	132545029	132545029	0.237	DEL
	chr6	126134561	126134561	chr6	126134976	126134976	0.38	DEL
	chr6	99081958	99081958	chr6	99082280	99082280	0.242	DEL
	chr6	50991410	50991410	chr6	50991718	50991718	0.698	DEL
	chr6	102128787	102128787	chr6	102129101	102129101	0.252	DEL
	chr6	47440262	47440262	chr6	47440602	47440602	0.512	DEL
	chr6	16215613	16215613	chr6	16215926	16215926	0.384	DEL
	chr6	144675302	144675302	chr6	144675619	144675619	0.303	DEL
	chr6	7967765	7967765	chr6	7968091	7968091	0.268	DEL
	chr6	134378928	134378928	chr6	134379245	134379245	0.268	DEL
	chr6	143563262	143563262	chr6	143563586	143563586	0.253	DEL
	chr6	166607807	166607807	chr6	166608119	166608119	0.244	DEL
	chr6	15711209	15711209	chr6	15711522	15711522	0.237	DEL
	chr6	13908922	13908922	chr6	13909233	13909233	0.236	DEL
	chr6	42875372	42875372	chr6	42875693	42875693	0.236	DEL
	chr6	99795421	99795421	chr6	99795928	99795928	0.233	DEL
	chr6	110200360	110200360	chr6	110200806	110200806	0.22	DEL
	chr6	49155276	49155276	chr6	49155662	49155662	0.219	DEL
	chr6	144321222	144321222	chr6	144321585	144321585	0.219	DEL
	chr6	34207895	34207895	chr6	34208252	34208252	0.208	DEL
	chr6	133945743	133945743	chr6	133946079	133946079	0.204	DEL
	chr6	93728819	93728819	chr6	93729141	93729141	0.593	DEL
	chr6	124802945	124802945	chr6	124803339	124803339	0.582	DEL
	chr6	36650149	36650149	chr6	36650501	36650501	0.469	DEL
	chr6	26551109	26551109	chr6	26551440	26551440	0.244	DEL
	chr6	165809529	165809529	chr6	165809832	165809832	0.244	DEL
	chr6	98772702	98772702	chr6	98773023	98773023	0.236	DEL
	chr6	41644667	41644667	chr6	41645085	41645085	0.221	DEL
	chr6	121262482	121262482	chr6	121262983	121262983	0.219	DEL
	chr6	141418915	141418915	chr6	141419258	141419258	0.524	DEL
	chr6	102064470	102064470	chr6	102064789	102064789	0.276	DEL
	chr6	19201067	19201067	chr6	19234180	19234180	0.307	DUP
	chr7	30652105	30652105	chr7	30652434	30652434	0.279	DEL
	chr7	45994232	45994232	chr7	45994562	45994562	0.526	DEL
	chr7	100661794	100661794	chr7	100662143	100662143	0.499	DEL
	chr7	133887380	133887380	chr7	133887703	133887703	0.297	DEL
	chr7	74326453	74326453	chr7	74326803	74326803	0.229	DEL
	chr7	156799749	156799749	chr7	156801237	156801237	0.749	DEL
	chr7	42059156	42059156	chr7	42059482	42059482	0.381	DEL
	chr7	122468705	122468705	chr7	122469076	122469076	0.51	DEL
	chr7	69707850	69707850	chr7	69708249	69708249	0.485	DEL
	chr7	34649183	34649183	chr7	34649567	34649567	0.435	DEL
	chr7	32950956	32950956	chr7	32951310	32951310	0.361	DEL
	chr7	88002605	88002605	chr7	88002934	88002934	0.271	DEL
	chr7	4203191	4203191	chr7	4203507	4203507	0.252	DEL
	chr7	24474140	24474140	chr7	24474475	24474475	0.247	DEL
	chr7	45506791	45506791	chr7	45507102	45507102	0.236	DEL
	chr7	124771911	124771911	chr7	124772223	124772223	0.235	DEL
	chr7	152727224	152727224	chr7	152727554	152727554	0.228	DEL
	chr7	6272567	6272567	chr7	6272915	6272915	0.219	DEL
	chr7	131357317	131357317	chr7	131357618	131357618	0.535	DEL
	chr7	104046866	104046866	chr7	104047168	104047168	0.428	DEL
	chr7	127834247	127834247	chr7	127834569	127834569	0.405	DEL
	chr7	130015285	130015285	chr7	130015600	130015600	0.341	DEL
	chr7	156769674	156769674	chr7	156770000	156770000	0.252	DEL
	chr7	47555292	47555292	chr7	47555617	47555617	0.245	DEL
	chr7	82300624	82300624	chr7	82300997	82300997	0.222	DEL
	chr7	19159573	19159573	chr7	19159920	19159920	0.559	DEL
	chr7	38900007	38900007	chr7	38900319	38900319	0.297	DEL
	chr7	102919679	102919679	chr7	102920023	102920023	0.296	DEL
	chr7	138247518	138247518	chr7	138247847	138247847	0.287	DEL
	chr7	118557798	118557798	chr7	118562347	118562347	0.238	DUP
	chr8	56989519	56989519	chr8	56989887	56989887	0.25	DEL
	chr8	15047366	15047366	chr8	15047692	15047692	0.591	DEL
	chr8	77293611	77293611	chr8	77293929	77293929	0.507	DEL
	chr8	84614552	84614552	chr8	84614927	84614927	0.358	DEL
	chr8	125864761	125864761	chr8	125865083	125865083	0.593	DEL
	chr8	99610492	99610492	chr8	99610823	99610823	0.573	DEL
	chr8	42104171	42104171	chr8	42104489	42104489	0.532	DEL
	chr8	19838192	19838192	chr8	19838542	19838542	0.439	DEL
	chr8	122935899	122935899	chr8	122936382	122936382	0.428	DEL
	chr8	27470989	27470989	chr8	27471305	27471305	0.305	DEL
	chr8	14869702	14869702	chr8	14870012	14870012	0.292	DEL
	chr8	83028585	83028585	chr8	83028921	83028921	0.261	DEL
	chr8	26524317	26524317	chr8	26524683	26524683	0.254	DEL
	chr8	117817703	117817703	chr8	117818016	117818016	0.245	DEL
	chr8	143619398	143619398	chr8	143619738	143619738	0.214	DEL
	chr8	40095741	40095741	chr8	40096049	40096049	0.593	DEL
	chr8	88024324	88024324	chr8	88024654	88024654	0.548	DEL
	chr8	41300715	41300715	chr8	41301155	41301155	0.431	DEL
	chr8	110134495	110134495	chr8	110134796	110134796	0.321	DEL
	chr8	98960593	98960593	chr8	98960925	98960925	0.296	DEL
	chr8	98763570	98763570	chr8	98763893	98763893	0.268	DEL
	chr8	80876964	80876964	chr8	80877283	80877283	0.535	DEL
	chr8	16141619	16141619	chr8	16141938	16141938	0.303	DEL
	chr8	127949471	127949471	chr8	128072731	128072731	0.365	DUP
	chr8	140204343	140204343	chr8	140698344	140698344	0.201	DUP
	chr8	45975771	45975771	chr8	46003582	46003582	0.273	INV
	chr9	83992938	83992938	chr9	83993295	83993295	0.399	DEL
	chr9	93742624	93742624	chr9	93742949	93742949	0.632	DEL
	chr9	88835214	88835214	chr9	88835535	88835535	0.596	DEL
	chr9	123713984	123713984	chr9	123714292	123714292	0.306	DEL
	chr9	137021070	137021070	chr9	137021406	137021406	0.288	DEL
	chr9	133200115	133200115	chr9	133200429	133200429	0.256	DEL
	chr9	13244433	13244433	chr9	13244738	13244738	0.238	DEL
	chr9	97036140	97036140	chr9	97036550	97036550	0.228	DEL
	chr9	99851189	99851189	chr9	99851507	99851507	0.236	DEL
	chr9	85364106	85364106	chr9	85364462	85364462	0.437	DEL
	chr9	19123815	19123815	chr9	19124130	19124130	0.308	DEL
	chr9	112245414	112245414	chr9	112245720	112245720	0.279	DEL
	chr9	4212942	4212942	chr9	4213253	4213253	0.268	DEL
	chr9	29147586	29147586	chr9	29147891	29147891	0.244	DEL
	chr9	93777255	93777255	chr9	93777582	93777582	0.235	DEL
	chr9	91432851	91432851	chr9	91433158	91433158	0.208	DEL
	chr9	111881003	111881003	chr9	111882353	111882353	0.793	DEL
	chrX	125308035	125308035	chrX	125308399	125308399	0.591	DEL
	chrX	35190651	35190651	chrX	35190960	35190960	0.33	DEL
	chrX	29371505	29371505	chrX	29371831	29371831	0.234	DEL
	chrX	16460979	16460979	chrX	16461324	16461324	0.637	DEL
	chrX	68859951	68859951	chrX	68860278	68860278	0.237	DEL
	chrX	36212779	36212779	chrX	36213086	36213086	0.236	DEL
	chrX	82502545	82502545	chrX	82502846	82502846	0.327	DEL
	chrX	17808190	17808190	chrX	17808496	17808496	0.237	DEL
	chrX	101357126	101357126	chrX	101357452	101357452	0.551	DEL
	chrX	86001782	86001782	chrX	86219425	86219425	0.288	DUP
HAP1 POLQ-/-	chr1	6101373	6101373	chr1	6115154	6115154	0.527	DEL
	chr1	23732431	23732431	chr1	23732743	23732743	0.321	DEL
	chr1	103780690	103780690	chr1	103781006	103781006	0.279	DEL
	chr1	111770636	111770636	chr1	111772353	111772353	0.271	DEL
	chr1	18146352	18146352	chr1	18146691	18146691	0.231	DEL
	chr1	231553082	231553082	chr1	231553565	231553565	0.223	DEL
	chr1	202248948	202248948	chr1	202249274	202249274	0.297	DEL
	chr1	82803285	82803285	chr1	242113045	242113045	0.271	INV
	chr10	7159662	7159662	chr10	7318295	7318295	0.259	DEL
	chr10	127664875	127664875	chr10	127665184	127665184	0.593	DEL
	chr10	10921197	10921197	chr10	10921519	10921519	0.288	DEL
	chr10	52066377	52066377	chr10	52066689	52066689	0.251	DEL
	chr10	1248132	1248132	chr10	1248449	1248449	0.226	DEL
	chr10	130959867	130959867	chr10	130960185	130960185	0.326	DEL
	chr10	110102876	110102876	chr10	110103232	110103232	0.511	DEL
	chr11	93718145	93718145	chr11	93718459	93718459	0.245	DEL
	chr11	114956624	114956624	chr11	114956935	114956935	0.244	DEL
	chr11	62848649	62848649	chr11	62848967	62848967	0.571	DEL
	chr11	45004231	45004231	chr11	45004534	45004534	0.412	DEL
	chr11	116630680	116630680	chr11	116631030	116631030	0.502	DEL
	chr12	54120953	54120953	chr12	54121271	54121271	0.235	DEL
	chr12	95941645	95941645	chr12	95941946	95941946	0.268	DEL
	chr12	49248060	49248060	chr12	49248485	49248485	0.611	DEL
	chr13	98720374	98720374	chr13	98720678	98720678	0.279	DEL
	chr13	28357603	28357603	chr13	28357947	28357947	0.638	DEL
	chr13	38527981	38527981	chr13	38528302	38528302	0.548	DEL
	chr14	104950887	104950887	chr14	104951953	104951953	0.454	DEL
	chr14	88809278	88809278	chr14	88809610	88809610	0.237	DEL
	chr15	69837085	69837085	chr15	69837505	69837505	0.225	DEL
	chr15	75647616	75647616	chr15	75648076	75648076	0.22	DEL
	chr16	29314604	29314604	chr16	29315041	29315041	0.228	DEL
	chr16	78506080	78506080	chr16	78542468	78542468	0.492	DEL
	chr16	82713811	82713811	chr16	82714142	82714142	0.253	DEL
	chr16	78519476	78519476	chr16	78885762	78885762	0.209	DEL
	chr16	9193272	9193272	chr16	9193589	9193589	0.235	DEL
	chr17	67774782	67774782	chr17	67775110	67775110	0.259	DEL
	chr18	28710611	28710611	chr18	28710999	28710999	0.438	DEL
	chr18	12407934	12407934	chr18	12408312	12408312	0.311	DEL
	chr19	45343432	45343432	chr19	45343736	45343736	0.237	DEL
	chr19	31074976	31074976	chr19	31075308	31075308	0.548	DEL
	chr2	27661799	27661799	chr2	27662131	27662131	0.596	DEL
	chr2	98300438	98300438	chr2	98300757	98300757	0.533	DEL
	chr2	72601576	72601576	chr2	72601877	72601877	0.298	DEL
	chr2	181575803	181575803	chr2	181576156	181576156	0.259	DEL
	chr2	28880811	28880811	chr2	157863660	157863660	0.27	INV
	chr20	40407211	40407211	chr20	40407514	40407514	0.535	DEL
	chr20	46708009	46708009	chr20	46708310	46708310	0.343	DEL
	chr21	24802460	24802460	chr21	24802834	24802834	0.237	DEL
	chr22	11317145	11317145	chr22	11317508	11317508	0.392	DEL
	chr22	36688084	36688084	chr22	36688392	36688392	0.634	DEL
	chr22	46602711	46602711	chr22	46603063	46603063	0.216	DEL
	chr3	149736373	149736373	chr3	149736719	149736719	0.456	DEL
	chr3	5158902	5158902	chr3	5159214	5159214	0.309	DEL
	chr3	124104304	124104304	chr3	124104635	124104635	0.243	DEL
	chr4	186519565	186519565	chr4	186519881	186519881	0.321	DEL
	chr4	2833763	2833763	chr4	2834066	2834066	0.207	DEL
	chr4	155135014	155135014	chr4	155142033	155142033	0.695	DEL
	chr4	145034068	145034068	chr4	145035900	145035900	0.656	DEL
	chr4	39400506	39400506	chr4	39400829	39400829	0.267	DEL
	chr4	161045408	161045408	chr4	161045730	161045730	0.236	DEL
	chr4	100883691	100883691	chr4	100898544	100898544	0.243	DUP
	chr5	73163343	73163343	chr5	73163723	73163723	0.228	DEL
	chr5	169671547	169671547	chr5	169671865	169671865	0.253	DEL
	chr5	30677279	30677279	chr5	30677598	30677598	0.335	DEL
	chr5	35868293	35868293	chr5	35868594	35868594	0.252	DEL
	chr5	1838916	1838916	chr5	1839239	1839239	0.247	DEL
	chr5	81265996	81265996	chr5	81266339	81266339	0.637	DEL
	chr5	84265849	84265849	chr5	84266153	84266153	0.634	DEL
	chr5	130531579	130531579	chr5	130545676	130545676	0.219	DEL
	chr5	151431961	151431961	chr5	151432310	151432310	0.38	DEL
	chr5	44408033	44408033	chr5	44456363	44456363	0.379	DUP
	chr5	110672771	110672771	chr5	110687318	110687318	0.338	DUP
	chr6	54479996	54479996	chr6	54480321	54480321	0.279	DEL
	chr6	1332173	1332173	chr6	68030600	68030600	0.234	INV
	chr7	66392671	66392671	chr7	66395122	66395122	0.435	DEL
	chr7	86317620	86317620	chr7	86317956	86317956	0.213	DEL
	chr7	12981160	12981160	chr7	12981484	12981484	0.279	DEL
	chr7	1715572	1715572	chr7	1715982	1715982	0.227	DEL
	chr7	34794530	34794530	chr7	34797914	34797914	0.323	DEL
	chr7	55795724	55795724	chr7	55804556	55804556	0.558	DUP
	chr7	5910678	5910678	chr7	6817007	6817007	0.2	INV
	chr7	67160554	67160554	chr7	72661196	72661196	0.228	INV
	chr7	67151032	67151032	chr7	72644274	72644274	0.263	INV
	chr8	73090834	73090834	chr8	73091199	73091199	0.439	DEL
	chr8	54532483	54532483	chr8	54532805	54532805	0.247	DEL
	chr8	79228962	79228962	chr8	79376210	79376210	0.419	DUP
	chr8	9603464	9603464	chr8	10247906	10247906	0.299	DUP
	chr9	129190561	129190561	chr9	129190862	129190862	0.471	DEL
	chr9	129227530	129227530	chr9	129227850	129227850	0.257	DEL
	chr9	126722866	126722866	chr9	126723235	126723235	0.591	DEL
	chr9	81203378	81203378	chr9	81203684	81203684	0.239	DEL
	chrX	153909721	153909721	chrX	153913161	153913161	0.527	DEL
	chrX	45091599	45091599	chrX	45091909	45091909	0.329	DEL
	chrX	132902015	132902015	chrX	132902340	132902340	0.237	DEL
	chrX	48925207	48925207	chrX	48925518	48925518	0.259	DEL
	chrX	114353292	114353292	chrX	114353621	114353621	0.222	DEL
	chrX	7602832	7602832	chrX	7603167	7603167	0.415	DEL
	chrX	107951453	107951453	chrX	108180309	108180309	0.239	DUP
	chrX	82752219	82752219	chrX	137408254	137408254	0.423	DUP
	chrX	111050843	111050843	chrX	131375757	131375757	0.51	INV
	chrX	97277918	97277918	chrX	137408004	137408004	0.436	INV
