# Supplementary material for: POLQ suppresses genome instability and alterations in DNA repeat tract lengths
Source: NAR Cancer. 2022 Jun 29;4(3):zcac020. doi: 10.1093/narcan/zcac020 (PMC9241439; doi:10.1093/narcan/zcac020)
Supplement: zcac020_Supplemental_Files [file zcac020_supplemental_files.zip › Liddiard_POLQ_Supplementary Table 4.xlsx]

## Sheet: hct116.wt.10Mb.fusions_intersec
Supplementary Table 4: Structural variants (SV) within 10 Mb of a genomic telomere fusion
Sample	Fused chromosome	Fusion interval start	Fusion interval end	Fusion junction	SV chromosome	SV break start	SV break end	SV description
HCT116 WT	chr11	0	16973924	chr11:6973923	chr11	398199	398199	chr11:398199,chr11:400983[INS]
	chr11	0	16973924	chr11:6973923	chr11	400983	400983	chr11:398199,chr11:400983[INS]
	chr11	0	16975041	chr11:6975040	chr11	398199	398199	chr11:398199,chr11:400983[INS]
	chr11	0	16975041	chr11:6975040	chr11	400983	400983	chr11:398199,chr11:400983[INS]
	chr11	16271726	36271727	chr11:26271726	chr11	22881653	22881653	chr11:22881653,chr11:23095443[DUP]
	chr11	16271726	36271727	chr11:26271726	chr11	23095443	23095443	chr11:22881653,chr11:23095443[DUP]
	chr12	88252970	108252971	chr12:98252970	chr12	101820847	101820847	chr12:101820847,chr12:102070307[DUP]
	chr12	88252970	108252971	chr12:98252970	chr12	102070307	102070307	chr12:101820847,chr12:102070307[DUP]
	chr14	53869895	73869896	chr14:63869895	chr14	55586025	55586025	chr14:55586025,chr14:55586327[DEL]
	chr14	53869895	73869896	chr14:63869895	chr14	55586327	55586327	chr14:55586025,chr14:55586327[DEL]
	chr19	0	18248611	chr19:8248610	chr19	16820654	16820654	chr19:16820654,chr19:16823252[DEL]
	chr19	0	18248611	chr19:8248610	chr19	16823252	16823252	chr19:16820654,chr19:16823252[DEL]
	chr3	107563036	127563037	chr3:117563036	chr3	114197447	114197447	chr3:114197447,chr3:114217852[DUP]
	chr3	107563036	127563037	chr3:117563036	chr3	114217852	114217852	chr3:114197447,chr3:114217852[DUP]
	chr3	107563036	127563037	chr3:117563036	chr3	117516226	117516226	chr3:117516226,chr3:117888082[DEL]
	chr3	107563036	127563037	chr3:117563036	chr3	117888082	117888082	chr3:117516226,chr3:117888082[DEL]
	chr6	0	12413288	chr6:2413287	chr6	4998751	4998751	chr6:4998751,chr6:5265176[DEL]
	chr6	0	12413288	chr6:2413287	chr6	5265176	5265176	chr6:4998751,chr6:5265176[DEL]
	chr6	0	19471603	chr6:9471602	chr6	4998751	4998751	chr6:4998751,chr6:5265176[DEL]
	chr6	0	19471603	chr6:9471602	chr6	5265176	5265176	chr6:4998751,chr6:5265176[DEL]
	chr6	16493167	36493168	chr6:26493167	chr6	22646202	22646202	chr6:22646202,chr6:23857406[DUP]
	chr6	16493167	36493168	chr6:26493167	chr6	23857406	23857406	chr6:22646202,chr6:23857406[DUP]
	chr7	64617609	84617610	chr7:74617609	chr7	67253606	67253606	chr7:67253606,chr7:72554722[INV]
	chr7	64617609	84617610	chr7:74617609	chr7	72554722	72554722	chr7:67253606,chr7:72554722[INV]
	chr8	90879961	110879962	chr8:100879961	chr8	105169578	105169578	chr8:105169578,chr8:105179314[DEL]
	chr8	90879961	110879962	chr8:100879961	chr8	105179314	105179314	chr8:105169578,chr8:105179314[DEL]
	chr8	93877429	113877430	chr8:103877429	chr8	105169578	105169578	chr8:105169578,chr8:105179314[DEL]
	chr8	93877429	113877430	chr8:103877429	chr8	105179314	105179314	chr8:105169578,chr8:105179314[DEL]
	chr8	96202937	116202938	chr8:106202937	chr8	105169578	105169578	chr8:105169578,chr8:105179314[DEL]
	chr8	96202937	116202938	chr8:106202937	chr8	105179314	105179314	chr8:105169578,chr8:105179314[DEL]
	chr8	96203355	116203356	chr8:106203355	chr8	105169578	105169578	chr8:105169578,chr8:105179314[DEL]
	chr8	96203355	116203356	chr8:106203355	chr8	105179314	105179314	chr8:105169578,chr8:105179314[DEL]
	chr8	130943710	145138636	chr8:140943710	chr8	138730238	138730238	chr5:17445868,chr8:138730238[TRA]
	chr8	130943710	145138636	chr8:140943710	chr8	138741265	138741265	chr8:138741265,chr8:139338579[DUP]
	chr8	130943710	145138636	chr8:140943710	chr8	139141727	139141727	chr5:17653444,chr8:139141727[TRA]
	chr8	130943710	145138636	chr8:140943710	chr8	139338579	139338579	chr8:138741265,chr8:139338579[DUP]
	chr8	130943710	145138636	chr8:140943710	chr8	141871635	141871635	chr8:141871635,chr8:141871955[DEL]
	chr8	130943710	145138636	chr8:140943710	chr8	141871955	141871955	chr8:141871635,chr8:141871955[DEL]
	chr8	135068772	145138636	chr8:145068772	chr8	138730238	138730238	chr5:17445868,chr8:138730238[TRA]
	chr8	135068772	145138636	chr8:145068772	chr8	138741265	138741265	chr8:138741265,chr8:139338579[DUP]
	chr8	135068772	145138636	chr8:145068772	chr8	139141727	139141727	chr5:17653444,chr8:139141727[TRA]
	chr8	135068772	145138636	chr8:145068772	chr8	139338579	139338579	chr8:138741265,chr8:139338579[DUP]
	chr8	135068772	145138636	chr8:145068772	chr8	141871635	141871635	chr8:141871635,chr8:141871955[DEL]
	chr8	135068772	145138636	chr8:145068772	chr8	141871955	141871955	chr8:141871635,chr8:141871955[DEL]
	chr8	135071159	145138636	chr8:145071159	chr8	138730238	138730238	chr5:17445868,chr8:138730238[TRA]
	chr8	135071159	145138636	chr8:145071159	chr8	138741265	138741265	chr8:138741265,chr8:139338579[DUP]
	chr8	135071159	145138636	chr8:145071159	chr8	139141727	139141727	chr5:17653444,chr8:139141727[TRA]
	chr8	135071159	145138636	chr8:145071159	chr8	139338579	139338579	chr8:138741265,chr8:139338579[DUP]
	chr8	135071159	145138636	chr8:145071159	chr8	141871635	141871635	chr8:141871635,chr8:141871955[DEL]
	chr8	135071159	145138636	chr8:145071159	chr8	141871955	141871955	chr8:141871635,chr8:141871955[DEL]
HCT116 POLQ-/-	chr12	78444879	98444880	chr12:88444879	chr12	89349568	89349568	chr12:89349568,chr17:59841628[TRA]
	chr12	78445074	98445075	chr12:88445074	chr12	89349568	89349568	chr12:89349568,chr17:59841628[TRA]
	chr12	78445075	98445076	chr12:88445075	chr12	89349568	89349568	chr12:89349568,chr17:59841628[TRA]
	chr12	83968090	103968091	chr12:93968090	chr12	89349568	89349568	chr12:89349568,chr17:59841628[TRA]
	chr17	37446064	57446065	chr17:47446064	chr17	47964891	47964891	chr17:47964891,chr17:48005958[DUP]
	chr17	37446064	57446065	chr17:47446064	chr17	48005958	48005958	chr17:47964891,chr17:48005958[DUP]
	chr17	46219720	66219721	chr17:56219720	chr17	47964891	47964891	chr17:47964891,chr17:48005958[DUP]
	chr17	46219720	66219721	chr17:56219720	chr17	48005958	48005958	chr17:47964891,chr17:48005958[DUP]
	chr17	46219720	66219721	chr17:56219720	chr17	59841628	59841628	chr12:89349568,chr17:59841628[TRA]
	chr17	46219782	66219783	chr17:56219782	chr17	47964891	47964891	chr17:47964891,chr17:48005958[DUP]
	chr17	46219782	66219783	chr17:56219782	chr17	48005958	48005958	chr17:47964891,chr17:48005958[DUP]
	chr17	46219782	66219783	chr17:56219782	chr17	59841628	59841628	chr12:89349568,chr17:59841628[TRA]
	chr17	53521015	73521016	chr17:63521015	chr17	59841628	59841628	chr12:89349568,chr17:59841628[TRA]
	chr17	53521172	73521173	chr17:63521172	chr17	59841628	59841628	chr12:89349568,chr17:59841628[TRA]
	chr17	57681616	77681617	chr17:67681616	chr17	59841628	59841628	chr12:89349568,chr17:59841628[TRA]
	chr5	69273368	89273369	chr5:79273368	chr5	83622031	83622031	chr5:83622031,chr6:82793316[TRA]
	chr6	65292032	85292033	chr6:75292032	chr6	82793316	82793316	chr5:83622031,chr6:82793316[TRA]
	chr6	66583608	86583609	chr6:76583608	chr6	82793316	82793316	chr5:83622031,chr6:82793316[TRA]
	chr6	66583762	86583763	chr6:76583762	chr6	82793316	82793316	chr5:83622031,chr6:82793316[TRA]
HAP1 WT	chr11	63388532	83388533	chr11:73388532	chr11	78769385	78769385	chr11:78769385,chr11:78845180[INV]
	chr11	63388532	83388533	chr11:73388532	chr11	78845180	78845180	chr11:78769385,chr11:78845180[INV]
	chr12	103296152	123296153	chr12:113296152	chr12	122866002	122866002	chr12:122866002,chr12:122874003[DUP]
	chr12	103296152	123296153	chr12:113296152	chr12	122874003	122874003	chr12:122866002,chr12:122874003[DUP]
	chr12	104172277	124172278	chr12:114172277	chr12	122866002	122866002	chr12:122866002,chr12:122874003[DUP]
	chr12	104172277	124172278	chr12:114172277	chr12	122874003	122874003	chr12:122866002,chr12:122874003[DUP]
	chr12	120240504	133275309	chr12:130240504	chr12	122866002	122866002	chr12:122866002,chr12:122874003[DUP]
	chr12	120240504	133275309	chr12:130240504	chr12	122874003	122874003	chr12:122866002,chr12:122874003[DUP]
	chr16	57941392	77941393	chr16:67941392	chr16	75111248	75111248	chr16:75111248,chr16:75123922[DUP]
	chr16	57941392	77941393	chr16:67941392	chr16	75123922	75123922	chr16:75111248,chr16:75123922[DUP]
	chr17	37013827	57013828	chr17:47013827	chr17	49126346	49126346	chr17:49126346,chr17:49126729[DEL]
	chr17	37013827	57013828	chr17:47013827	chr17	49126729	49126729	chr17:49126346,chr17:49126729[DEL]
	chr17	42236714	62236715	chr17:52236714	chr17	49126346	49126346	chr17:49126346,chr17:49126729[DEL]
	chr17	42236714	62236715	chr17:52236714	chr17	49126729	49126729	chr17:49126346,chr17:49126729[DEL]
	chr2	27133345	47133346	chr2:37133345	chr2	35024698	35024698	chr2:35024698,chr2:35027425[DUP]
	chr2	27133345	47133346	chr2:37133345	chr2	35027425	35027425	chr2:35024698,chr2:35027425[DUP]
	chr20	31383364	51383365	chr20:41383364	chr20	51205623	51205623	chr20:51205623,chr20:51205987[DEL]
	chr20	31383364	51383365	chr20:41383364	chr20	51205987	51205987	chr20:51205623,chr20:51205987[DEL]
	chr22	9440367	29440368	chr22:19440367	chr22	10925261	10925261	chr22:10925261,chr22:10927450[INV]
	chr22	9440367	29440368	chr22:19440367	chr22	10927450	10927450	chr22:10925261,chr22:10927450[INV]
	chr22	9440367	29440368	chr22:19440367	chr22	11561948	11561948	chr22:11561948,chr22:11567930[INV]
	chr22	9440367	29440368	chr22:19440367	chr22	11567930	11567930	chr22:11561948,chr22:11567930[INV]
	chr3	73232427	93232428	chr3:83232427	chr3	78669397	78669397	chr3:40405740,chr3:78669397[INV]
	chr3	117653376	137653377	chr3:127653376	chr3	123773170	123773170	chr3:96335931,chr3:123773170[INV]
	chr3	117653376	137653377	chr3:127653376	chr3	123773294	123773294	chr3:123773294,chr3:132430491[INV]
	chr3	117653376	137653377	chr3:127653376	chr3	123952820	123952820	chr3:123952820,chr3:132602106[INV]
	chr3	117653376	137653377	chr3:127653376	chr3	132430491	132430491	chr3:123773294,chr3:132430491[INV]
	chr3	117653376	137653377	chr3:127653376	chr3	132602106	132602106	chr3:123952820,chr3:132602106[INV]
	chr3	119417826	139417827	chr3:129417826	chr3	123773170	123773170	chr3:96335931,chr3:123773170[INV]
	chr3	119417826	139417827	chr3:129417826	chr3	123773294	123773294	chr3:123773294,chr3:132430491[INV]
	chr3	119417826	139417827	chr3:129417826	chr3	123952820	123952820	chr3:123952820,chr3:132602106[INV]
	chr3	119417826	139417827	chr3:129417826	chr3	132430491	132430491	chr3:123773294,chr3:132430491[INV]
	chr3	119417826	139417827	chr3:129417826	chr3	132602106	132602106	chr3:123952820,chr3:132602106[INV]
	chr4	81423354	101423355	chr4:91423354	chr4	90913856	90913856	chr4:90913856,chr4:90917228[DUP]
	chr4	81423354	101423355	chr4:91423354	chr4	90917228	90917228	chr4:90913856,chr4:90917228[DUP]
	chr4	81423354	101423355	chr4:91423354	chr4	91187556	91187556	chr4:91187556,chr4:91188026[DEL]
	chr4	81423354	101423355	chr4:91423354	chr4	91188026	91188026	chr4:91187556,chr4:91188026[DEL]
	chr4	124356803	144356804	chr4:134356803	chr4	127800364	127800364	chr4:127800364,chr4:127894551[INV]
	chr4	124356803	144356804	chr4:134356803	chr4	127894551	127894551	chr4:127800364,chr4:127894551[INV]
	chr9	82211193	102211194	chr9:92211193	chr9	93742624	93742624	chr9:93742624,chr9:93742949[DEL]
	chr9	82211193	102211194	chr9:92211193	chr9	93742949	93742949	chr9:93742624,chr9:93742949[DEL]
	chr9	87886198	107886199	chr9:97886198	chr9	93742624	93742624	chr9:93742624,chr9:93742949[DEL]
	chr9	87886198	107886199	chr9:97886198	chr9	93742949	93742949	chr9:93742624,chr9:93742949[DEL]
	chr9	111768539	131768540	chr9:121768539	chr9	111881003	111881003	chr9:111881003,chr9:111882353[DEL]
	chr9	111768539	131768540	chr9:121768539	chr9	111882353	111882353	chr9:111881003,chr9:111882353[DEL]
HAP1 POLQ-/-	chr10	58771932	78771933	chr10:68771932	chr10	73477490	73477490	chr10:73477490,chr10:74178521[DUP]
	chr10	58771932	78771933	chr10:68771932	chr10	74178521	74178521	chr10:73477490,chr10:74178521[DUP]
	chr10	59414540	79414541	chr10:69414540	chr10	73477490	73477490	chr10:73477490,chr10:74178521[DUP]
	chr10	59414540	79414541	chr10:69414540	chr10	74178521	74178521	chr10:73477490,chr10:74178521[DUP]
	chr11	61523437	81523438	chr11:71523437	chr11	78769385	78769385	chr11:78769385,chr11:78845180[INV]
	chr11	61523437	81523438	chr11:71523437	chr11	78845180	78845180	chr11:78769385,chr11:78845180[INV]
	chr11	61523484	81523485	chr11:71523484	chr11	78769385	78769385	chr11:78769385,chr11:78845180[INV]
	chr11	61523484	81523485	chr11:71523484	chr11	78845180	78845180	chr11:78769385,chr11:78845180[INV]
	chr11	75964043	95964044	chr11:85964043	chr11	78769385	78769385	chr11:78769385,chr11:78845180[INV]
	chr11	75964043	95964044	chr11:85964043	chr11	78845180	78845180	chr11:78769385,chr11:78845180[INV]
	chr12	114685196	133275309	chr12:124685196	chr12	122866002	122866002	chr12:122866002,chr12:122874003[DUP]
	chr12	114685196	133275309	chr12:124685196	chr12	122874003	122874003	chr12:122866002,chr12:122874003[DUP]
	chr14	10572225	30572226	chr14:20572225	chr14	21156985	21156985	chr14:21156985,chr14:21341692[DUP]
	chr14	10572225	30572226	chr14:20572225	chr14	21211759	21211759	chr14:21211759,chr14:21216306[DUP]
	chr14	10572225	30572226	chr14:20572225	chr14	21216306	21216306	chr14:21211759,chr14:21216306[DUP]
	chr14	10572225	30572226	chr14:20572225	chr14	21341692	21341692	chr14:21156985,chr14:21341692[DUP]
	chr14	12908567	32908568	chr14:22908567	chr14	21156985	21156985	chr14:21156985,chr14:21341692[DUP]
	chr14	12908567	32908568	chr14:22908567	chr14	21211759	21211759	chr14:21211759,chr14:21216306[DUP]
	chr14	12908567	32908568	chr14:22908567	chr14	21216306	21216306	chr14:21211759,chr14:21216306[DUP]
	chr14	12908567	32908568	chr14:22908567	chr14	21341692	21341692	chr14:21156985,chr14:21341692[DUP]
	chr14	12908659	32908660	chr14:22908659	chr14	21156985	21156985	chr14:21156985,chr14:21341692[DUP]
	chr14	12908659	32908660	chr14:22908659	chr14	21211759	21211759	chr14:21211759,chr14:21216306[DUP]
	chr14	12908659	32908660	chr14:22908659	chr14	21216306	21216306	chr14:21211759,chr14:21216306[DUP]
	chr14	12908659	32908660	chr14:22908659	chr14	21341692	21341692	chr14:21156985,chr14:21341692[DUP]
	chr14	17150853	37150854	chr14:27150853	chr14	21156985	21156985	chr14:21156985,chr14:21341692[DUP]
	chr14	17150853	37150854	chr14:27150853	chr14	21211759	21211759	chr14:21211759,chr14:21216306[DUP]
	chr14	17150853	37150854	chr14:27150853	chr14	21216306	21216306	chr14:21211759,chr14:21216306[DUP]
	chr14	17150853	37150854	chr14:27150853	chr14	21341692	21341692	chr14:21156985,chr14:21341692[DUP]
	chr14	17150976	37150977	chr14:27150976	chr14	21156985	21156985	chr14:21156985,chr14:21341692[DUP]
	chr14	17150976	37150977	chr14:27150976	chr14	21211759	21211759	chr14:21211759,chr14:21216306[DUP]
	chr14	17150976	37150977	chr14:27150976	chr14	21216306	21216306	chr14:21211759,chr14:21216306[DUP]
	chr14	17150976	37150977	chr14:27150976	chr14	21341692	21341692	chr14:21156985,chr14:21341692[DUP]
	chr16	57305005	77305006	chr16:67305005	chr16	75111248	75111248	chr16:75111248,chr16:75123922[DUP]
	chr16	57305005	77305006	chr16:67305005	chr16	75123922	75123922	chr16:75111248,chr16:75123922[DUP]
	chr16	68858011	88858012	chr16:78858011	chr16	75111248	75111248	chr16:75111248,chr16:75123922[DUP]
	chr16	68858011	88858012	chr16:78858011	chr16	75123922	75123922	chr16:75111248,chr16:75123922[DUP]
	chr16	68858011	88858012	chr16:78858011	chr16	78566419	78566419	chr16:78566419,chr16:78608250[DEL]
	chr16	68858011	88858012	chr16:78858011	chr16	78608250	78608250	chr16:78566419,chr16:78608250[DEL]
	chr16	68999381	88999382	chr16:78999381	chr16	75111248	75111248	chr16:75111248,chr16:75123922[DUP]
	chr16	68999381	88999382	chr16:78999381	chr16	75123922	75123922	chr16:75111248,chr16:75123922[DUP]
	chr16	68999381	88999382	chr16:78999381	chr16	78566419	78566419	chr16:78566419,chr16:78608250[DEL]
	chr16	68999381	88999382	chr16:78999381	chr16	78608250	78608250	chr16:78566419,chr16:78608250[DEL]
	chr16	75653913	90338345	chr16:85653913	chr16	78566419	78566419	chr16:78566419,chr16:78608250[DEL]
	chr16	75653913	90338345	chr16:85653913	chr16	78608250	78608250	chr16:78566419,chr16:78608250[DEL]
	chr17	47004436	67004437	chr17:57004436	chr17	49126346	49126346	chr17:49126346,chr17:49126729[DEL]
	chr17	47004436	67004437	chr17:57004436	chr17	49126729	49126729	chr17:49126346,chr17:49126729[DEL]
	chr2	20363304	40363305	chr2:30363304	chr2	35024698	35024698	chr2:35024698,chr2:35027425[DUP]
	chr2	20363304	40363305	chr2:30363304	chr2	35027425	35027425	chr2:35024698,chr2:35027425[DUP]
	chr2	20363817	40363818	chr2:30363817	chr2	35024698	35024698	chr2:35024698,chr2:35027425[DUP]
	chr2	20363817	40363818	chr2:30363817	chr2	35027425	35027425	chr2:35024698,chr2:35027425[DUP]
	chr2	21322357	41322358	chr2:31322357	chr2	35024698	35024698	chr2:35024698,chr2:35027425[DUP]
	chr2	21322357	41322358	chr2:31322357	chr2	35027425	35027425	chr2:35024698,chr2:35027425[DUP]
	chr2	21322389	41322390	chr2:31322389	chr2	35024698	35024698	chr2:35024698,chr2:35027425[DUP]
	chr2	21322389	41322390	chr2:31322389	chr2	35027425	35027425	chr2:35024698,chr2:35027425[DUP]
	chr2	26094158	46094159	chr2:36094158	chr2	35024698	35024698	chr2:35024698,chr2:35027425[DUP]
	chr2	26094158	46094159	chr2:36094158	chr2	35027425	35027425	chr2:35024698,chr2:35027425[DUP]
	chr2	28277509	48277510	chr2:38277509	chr2	35024698	35024698	chr2:35024698,chr2:35027425[DUP]
	chr2	28277509	48277510	chr2:38277509	chr2	35027425	35027425	chr2:35024698,chr2:35027425[DUP]
	chr2	34216507	54216508	chr2:44216507	chr2	35024698	35024698	chr2:35024698,chr2:35027425[DUP]
	chr2	34216507	54216508	chr2:44216507	chr2	35027425	35027425	chr2:35024698,chr2:35027425[DUP]
	chr20	36317808	56317809	chr20:46317808	chr20	51205623	51205623	chr20:51205623,chr20:51205987[DEL]
	chr20	36317808	56317809	chr20:46317808	chr20	51205987	51205987	chr20:51205623,chr20:51205987[DEL]
	chr20	41300243	61300244	chr20:51300243	chr20	51205623	51205623	chr20:51205623,chr20:51205987[DEL]
	chr20	41300243	61300244	chr20:51300243	chr20	51205987	51205987	chr20:51205623,chr20:51205987[DEL]
	chr20	41300307	61300308	chr20:51300307	chr20	51205623	51205623	chr20:51205623,chr20:51205987[DEL]
	chr20	41300307	61300308	chr20:51300307	chr20	51205987	51205987	chr20:51205623,chr20:51205987[DEL]
	chr20	45003062	64444167	chr20:55003062	chr20	51205623	51205623	chr20:51205623,chr20:51205987[DEL]
	chr20	45003062	64444167	chr20:55003062	chr20	51205987	51205987	chr20:51205623,chr20:51205987[DEL]
	chr22	9217479	29217480	chr22:19217479	chr22	10925261	10925261	chr22:10925261,chr22:10927450[INV]
	chr22	9217479	29217480	chr22:19217479	chr22	10927450	10927450	chr22:10925261,chr22:10927450[INV]
	chr22	9217479	29217480	chr22:19217479	chr22	11561948	11561948	chr22:11561948,chr22:11567930[INV]
	chr22	9217479	29217480	chr22:19217479	chr22	11567930	11567930	chr22:11561948,chr22:11567930[INV]
	chr3	21070214	41070215	chr3:31070214	chr3	40405740	40405740	chr3:40405740,chr3:78669397[INV]
	chr3	21070214	41070215	chr3:31070214	chr3	40434044	40434044	chr3:40434044,chr3:40490135[INV]
	chr3	21070214	41070215	chr3:31070214	chr3	40490135	40490135	chr3:40434044,chr3:40490135[INV]
	chr3	22460220	42460221	chr3:32460220	chr3	40405740	40405740	chr3:40405740,chr3:78669397[INV]
	chr3	22460220	42460221	chr3:32460220	chr3	40434044	40434044	chr3:40434044,chr3:40490135[INV]
	chr3	22460220	42460221	chr3:32460220	chr3	40490135	40490135	chr3:40434044,chr3:40490135[INV]
	chr3	22848982	42848983	chr3:32848982	chr3	40405740	40405740	chr3:40405740,chr3:78669397[INV]
	chr3	22848982	42848983	chr3:32848982	chr3	40434044	40434044	chr3:40434044,chr3:40490135[INV]
	chr3	22848982	42848983	chr3:32848982	chr3	40490135	40490135	chr3:40434044,chr3:40490135[INV]
	chr3	25109894	45109895	chr3:35109894	chr3	40405740	40405740	chr3:40405740,chr3:78669397[INV]
	chr3	25109894	45109895	chr3:35109894	chr3	40434044	40434044	chr3:40434044,chr3:40490135[INV]
	chr3	25109894	45109895	chr3:35109894	chr3	40490135	40490135	chr3:40434044,chr3:40490135[INV]
	chr3	26323531	46323532	chr3:36323531	chr3	40405740	40405740	chr3:40405740,chr3:78669397[INV]
	chr3	26323531	46323532	chr3:36323531	chr3	40434044	40434044	chr3:40434044,chr3:40490135[INV]
	chr3	26323531	46323532	chr3:36323531	chr3	40490135	40490135	chr3:40434044,chr3:40490135[INV]
	chr3	32447892	52447893	chr3:42447892	chr3	40405740	40405740	chr3:40405740,chr3:78669397[INV]
	chr3	32447892	52447893	chr3:42447892	chr3	40434044	40434044	chr3:40434044,chr3:40490135[INV]
	chr3	32447892	52447893	chr3:42447892	chr3	40490135	40490135	chr3:40434044,chr3:40490135[INV]
	chr3	37149542	57149543	chr3:47149542	chr3	40405740	40405740	chr3:40405740,chr3:78669397[INV]
	chr3	37149542	57149543	chr3:47149542	chr3	40434044	40434044	chr3:40434044,chr3:40490135[INV]
	chr3	37149542	57149543	chr3:47149542	chr3	40490135	40490135	chr3:40434044,chr3:40490135[INV]
	chr3	37149542	57149543	chr3:47149542	chr3	52652168	52652168	chr3:52652168,chr3:54196625[INV]
	chr3	37149542	57149543	chr3:47149542	chr3	54196625	54196625	chr3:52652168,chr3:54196625[INV]
	chr3	37149542	57149543	chr3:47149542	chr3	54196628	54196628	chr3:54196628,chr3:54227768[INV]
	chr3	37149542	57149543	chr3:47149542	chr3	54227768	54227768	chr3:54196628,chr3:54227768[INV]
	chr3	42257004	62257005	chr3:52257004	chr3	52652168	52652168	chr3:52652168,chr3:54196625[INV]
	chr3	42257004	62257005	chr3:52257004	chr3	54196625	54196625	chr3:52652168,chr3:54196625[INV]
	chr3	42257004	62257005	chr3:52257004	chr3	54196628	54196628	chr3:54196628,chr3:54227768[INV]
	chr3	42257004	62257005	chr3:52257004	chr3	54227768	54227768	chr3:54196628,chr3:54227768[INV]
	chr3	42257034	62257035	chr3:52257034	chr3	52652168	52652168	chr3:52652168,chr3:54196625[INV]
	chr3	42257034	62257035	chr3:52257034	chr3	54196625	54196625	chr3:52652168,chr3:54196625[INV]
	chr3	42257034	62257035	chr3:52257034	chr3	54196628	54196628	chr3:54196628,chr3:54227768[INV]
	chr3	42257034	62257035	chr3:52257034	chr3	54227768	54227768	chr3:54196628,chr3:54227768[INV]
	chr3	42893043	62893044	chr3:52893043	chr3	52652168	52652168	chr3:52652168,chr3:54196625[INV]
	chr3	42893043	62893044	chr3:52893043	chr3	54196625	54196625	chr3:52652168,chr3:54196625[INV]
	chr3	42893043	62893044	chr3:52893043	chr3	54196628	54196628	chr3:54196628,chr3:54227768[INV]
	chr3	42893043	62893044	chr3:52893043	chr3	54227768	54227768	chr3:54196628,chr3:54227768[INV]
	chr3	46400247	66400248	chr3:56400247	chr3	52652168	52652168	chr3:52652168,chr3:54196625[INV]
	chr3	46400247	66400248	chr3:56400247	chr3	54196625	54196625	chr3:52652168,chr3:54196625[INV]
	chr3	46400247	66400248	chr3:56400247	chr3	54196628	54196628	chr3:54196628,chr3:54227768[INV]
	chr3	46400247	66400248	chr3:56400247	chr3	54227768	54227768	chr3:54196628,chr3:54227768[INV]
	chr3	52811379	72811380	chr3:62811379	chr3	54196625	54196625	chr3:52652168,chr3:54196625[INV]
	chr3	52811379	72811380	chr3:62811379	chr3	54196628	54196628	chr3:54196628,chr3:54227768[INV]
	chr3	52811379	72811380	chr3:62811379	chr3	54227768	54227768	chr3:54196628,chr3:54227768[INV]
	chr3	53054286	73054287	chr3:63054286	chr3	54196625	54196625	chr3:52652168,chr3:54196625[INV]
	chr3	53054286	73054287	chr3:63054286	chr3	54196628	54196628	chr3:54196628,chr3:54227768[INV]
	chr3	53054286	73054287	chr3:63054286	chr3	54227768	54227768	chr3:54196628,chr3:54227768[INV]
	chr3	53952315	73952316	chr3:63952315	chr3	54196625	54196625	chr3:52652168,chr3:54196625[INV]
	chr3	53952315	73952316	chr3:63952315	chr3	54196628	54196628	chr3:54196628,chr3:54227768[INV]
	chr3	53952315	73952316	chr3:63952315	chr3	54227768	54227768	chr3:54196628,chr3:54227768[INV]
	chr3	78566206	98566207	chr3:88566206	chr3	78669397	78669397	chr3:40405740,chr3:78669397[INV]
	chr3	78566206	98566207	chr3:88566206	chr3	96335931	96335931	chr3:96335931,chr3:123773170[INV]
	chr3	119264316	139264317	chr3:129264316	chr3	123773170	123773170	chr3:96335931,chr3:123773170[INV]
	chr3	119264316	139264317	chr3:129264316	chr3	123773294	123773294	chr3:123773294,chr3:132430491[INV]
	chr3	119264316	139264317	chr3:129264316	chr3	123952820	123952820	chr3:123952820,chr3:132602106[INV]
	chr3	119264316	139264317	chr3:129264316	chr3	132430491	132430491	chr3:123773294,chr3:132430491[INV]
	chr3	119264316	139264317	chr3:129264316	chr3	132602106	132602106	chr3:123952820,chr3:132602106[INV]
	chr3	123932329	143932330	chr3:133932329	chr3	123952820	123952820	chr3:123952820,chr3:132602106[INV]
	chr3	123932329	143932330	chr3:133932329	chr3	132430491	132430491	chr3:123773294,chr3:132430491[INV]
	chr3	123932329	143932330	chr3:133932329	chr3	132602106	132602106	chr3:123952820,chr3:132602106[INV]
	chr4	31635668	51635669	chr4:41635668	chr4	37766161	37766161	chr4:37766161,chr4:37769662[INV]
	chr4	31635668	51635669	chr4:41635668	chr4	37769662	37769662	chr4:37766161,chr4:37769662[INV]
	chr4	31635668	51635669	chr4:41635668	chr4	45545796	45545796	chr4:45545796,chr4:45555923[DEL]
	chr4	31635668	51635669	chr4:41635668	chr4	45555923	45555923	chr4:45545796,chr4:45555923[DEL]
	chr4	44652108	64652109	chr4:54652108	chr4	45545796	45545796	chr4:45545796,chr4:45555923[DEL]
	chr4	44652108	64652109	chr4:54652108	chr4	45555923	45555923	chr4:45545796,chr4:45555923[DEL]
	chr4	44652108	64652109	chr4:54652108	chr4	54436711	54436711	chr4:54436711,chr4:78639992[INV]
	chr4	44652108	64652109	chr4:54652108	chr4	59266567	59266567	chr4:59266567,chr4:59311620[DUP]
	chr4	44652108	64652109	chr4:54652108	chr4	59311620	59311620	chr4:59266567,chr4:59311620[DUP]
	chr4	51893577	71893578	chr4:61893577	chr4	54436711	54436711	chr4:54436711,chr4:78639992[INV]
	chr4	51893577	71893578	chr4:61893577	chr4	59266567	59266567	chr4:59266567,chr4:59311620[DUP]
	chr4	51893577	71893578	chr4:61893577	chr4	59311620	59311620	chr4:59266567,chr4:59311620[DUP]
	chr4	52726562	72726563	chr4:62726562	chr4	54436711	54436711	chr4:54436711,chr4:78639992[INV]
	chr4	52726562	72726563	chr4:62726562	chr4	59266567	59266567	chr4:59266567,chr4:59311620[DUP]
	chr4	52726562	72726563	chr4:62726562	chr4	59311620	59311620	chr4:59266567,chr4:59311620[DUP]
	chr4	55793889	75793890	chr4:65793889	chr4	59266567	59266567	chr4:59266567,chr4:59311620[DUP]
	chr4	55793889	75793890	chr4:65793889	chr4	59311620	59311620	chr4:59266567,chr4:59311620[DUP]
	chr4	66629723	86629724	chr4:76629723	chr4	78639992	78639992	chr4:54436711,chr4:78639992[INV]
	chr4	86128812	106128813	chr4:96128812	chr4	90913856	90913856	chr4:90913856,chr4:90917228[DUP]
	chr4	86128812	106128813	chr4:96128812	chr4	90917228	90917228	chr4:90913856,chr4:90917228[DUP]
	chr4	86128812	106128813	chr4:96128812	chr4	91187556	91187556	chr4:91187556,chr4:91188026[DEL]
	chr4	86128812	106128813	chr4:96128812	chr4	91188026	91188026	chr4:91187556,chr4:91188026[DEL]
	chr4	110810207	130810208	chr4:120810207	chr4	127800364	127800364	chr4:127800364,chr4:127894551[INV]
	chr4	110810207	130810208	chr4:120810207	chr4	127894551	127894551	chr4:127800364,chr4:127894551[INV]
	chr4	127458930	147458931	chr4:137458930	chr4	127800364	127800364	chr4:127800364,chr4:127894551[INV]
	chr4	127458930	147458931	chr4:137458930	chr4	127894551	127894551	chr4:127800364,chr4:127894551[INV]
	chr6	18429118	38429119	chr6:28429118	chr6	19201067	19201067	chr6:19201067,chr6:19234180[DUP]
	chr6	18429118	38429119	chr6:28429118	chr6	19234180	19234180	chr6:19201067,chr6:19234180[DUP]
	chr7	117215007	137215008	chr7:127215007	chr7	118557798	118557798	chr7:118557798,chr7:118562347[DUP]
	chr7	117215007	137215008	chr7:127215007	chr7	118562347	118562347	chr7:118557798,chr7:118562347[DUP]
	chr7	117345369	137345370	chr7:127345369	chr7	118557798	118557798	chr7:118557798,chr7:118562347[DUP]
	chr7	117345369	137345370	chr7:127345369	chr7	118562347	118562347	chr7:118557798,chr7:118562347[DUP]
	chr9	85947479	105947480	chr9:95947479	chr9	93742624	93742624	chr9:93742624,chr9:93742949[DEL]
	chr9	85947479	105947480	chr9:95947479	chr9	93742949	93742949	chr9:93742624,chr9:93742949[DEL]
	chr9	107275863	127275864	chr9:117275863	chr9	111881003	111881003	chr9:111881003,chr9:111882353[DEL]
	chr9	107275863	127275864	chr9:117275863	chr9	111882353	111882353	chr9:111881003,chr9:111882353[DEL]
	chr9	110332512	130332513	chr9:120332512	chr9	111881003	111881003	chr9:111881003,chr9:111882353[DEL]
	chr9	110332512	130332513	chr9:120332512	chr9	111882353	111882353	chr9:111881003,chr9:111882353[DEL]
	chr9	110446401	130446402	chr9:120446401	chr9	111881003	111881003	chr9:111881003,chr9:111882353[DEL]
	chr9	110446401	130446402	chr9:120446401	chr9	111882353	111882353	chr9:111881003,chr9:111882353[DEL]
