# Supplementary material for: POLQ suppresses genome instability and alterations in DNA repeat tract lengths
Source: NAR Cancer. 2022 Jun 29;4(3):zcac020. doi: 10.1093/narcan/zcac020 (PMC9241439; doi:10.1093/narcan/zcac020)
Supplement: zcac020_Supplemental_Files [file zcac020_supplemental_files.zip › Liddiard_POLQ_Supplementary Table 5.xlsx]

## Sheet: WT HCT HAP1 fused genes GSEA 22
Supplementary Table 5: GSEA enrichments in WT fused genes list
Overlap Results
GSEA Collections:	C1, C2, C3, C4, C5, C6, C7, C8, H
# overlaps shown:	10
# genesets in collections:	32284
# genes in comparison (n):	86
# genes in universe (N):	40312
Gene Set Name	# Genes in Gene Set (K)	Description	# Fused WT Genes in Overlap (k)	k/K	p-value	False Discovery Rate q-value
GOBP_CELLULAR_PROTEIN_CONTAINING_COMPLEX_ASSEMBLY	1108	The aggregation, arrangement and bonding together of a set of components to form a protein complex, occurring at the level of an individual cell.	14	0.0126	9.33e-08	0.00129
MIR4324	266	Genes predicted to be targets of miRBase v22 microRNA hsa-miR-4324 in miRDB v6.0 with MirTarget v4 prediction scores > 80 (high confidence targets).	8	0.0301	1.1e-07	0.00129
HP_DELAYED_SPEECH_AND_LANGUAGE_DEVELOPMENT	790	Delayed speech and language development	12	0.0152	1.2e-07	0.00129
HP_AUTISTIC_BEHAVIOR	533	Autistic behavior	10	0.0188	2.16e-07	0.00175
MIR495_3P	706	Genes predicted to be targets of miRBase v22 microRNA hsa-miR-495-3p in miRDB v6.0 with MirTarget v4 prediction scores > 80 (high confidence targets).	11	0.0156	3.27e-07	0.00211
MANNO_MIDBRAIN_NEUROTYPES_HSERT	450	Cell types are named using anatomical and functional mnemonics prefixed by 'm' or 'h' to indicate mouse and human respectively: OMTN, oculomotor and trochlear nucleus; Sert, serotonergic; NbM, medial neuroblast; NbDA, neuroblast dopaminergic; DA0-2, dopaminergic neurons; RN, red nucleus; Gaba1-2, GABAergic neurons; mNbL1-2, lateral neuroblasts; NbML1-5, mediolateral neuroblasts; NProg, neuronal p…	9	0.02	5.35e-07	0.00288
MANNO_MIDBRAIN_NEUROTYPES_HGABA	1105	Cell types are named using anatomical and functional mnemonics prefixed by 'm' or 'h' to indicate mouse and human respectively: OMTN, oculomotor and trochlear nucleus; Sert, serotonergic; NbM, medial neuroblast; NbDA, neuroblast dopaminergic; DA0-2, dopaminergic neurons; RN, red nucleus; Gaba1-2, GABAergic neurons; mNbL1-2, lateral neuroblasts; NbML1-5, mediolateral neuroblasts; NProg, neuronal p…	13	0.0118	6.29e-07	0.00288
GOBP_PROTEIN_CONTAINING_COMPLEX_SUBUNIT_ORGANIZATION	1959	Any process in which macromolecules aggregate, disaggregate, or are modified, resulting in the formation, disassembly, or alteration of a protein complex.	17	0.0087	7.15e-07	0.00288
MIR5688	788	Genes predicted to be targets of miRBase v22 microRNA hsa-miR-5688 in miRDB v6.0 with MirTarget v4 prediction scores > 80 (high confidence targets).	11	0.014	9.6e-07	0.00344
HP_2_3_TOE_SYNDACTYLY	94	2-3 toe syndactyly	5	0.0532	1.86e-06	0.006
Gene/Gene Set Overlap Matrix
Entrez Gene Id	Gene Symbol	Gene Description	GOBP_CELLULAR_PROTEIN_CONTAINING_COMPLEX_ASSEMBLY	MIR4324	HP_DELAYED_SPEECH_AND_LANGUAGE_DEVELOPMENT	HP_AUTISTIC_BEHAVIOR	MIR495_3P	MANNO_MIDBRAIN_NEUROTYPES_HSERT	MANNO_MIDBRAIN_NEUROTYPES_HGABA	GOBP_PROTEIN_CONTAINING_COMPLEX_SUBUNIT_ORGANIZATION	MIR5688	HP_2_3_TOE_SYNDACTYLY
5747	PTK2	protein tyrosine kinase 2 [Source:HGNC Symbol;Acc:HGNC:9611]	GOBP_CELLULAR_PROTEIN_CONTAINING_COMPLEX_ASSEMBLY	MIR4324			MIR495_3P			GOBP_PROTEIN_CONTAINING_COMPLEX_SUBUNIT_ORGANIZATION	MIR5688
1756	DMD	dystrophin [Source:HGNC Symbol;Acc:HGNC:2928]	GOBP_CELLULAR_PROTEIN_CONTAINING_COMPLEX_ASSEMBLY		HP_DELAYED_SPEECH_AND_LANGUAGE_DEVELOPMENT	HP_AUTISTIC_BEHAVIOR				GOBP_PROTEIN_CONTAINING_COMPLEX_SUBUNIT_ORGANIZATION		HP_2_3_TOE_SYNDACTYLY
83544	DNAL1	dynein axonemal light chain 1 [Source:HGNC Symbol;Acc:HGNC:23247]	GOBP_CELLULAR_PROTEIN_CONTAINING_COMPLEX_ASSEMBLY		HP_DELAYED_SPEECH_AND_LANGUAGE_DEVELOPMENT		MIR495_3P			GOBP_PROTEIN_CONTAINING_COMPLEX_SUBUNIT_ORGANIZATION	MIR5688
5610	EIF2AK2	eukaryotic translation initiation factor 2 alpha kinase 2 [Source:HGNC Symbol;Acc:HGNC:9437]	GOBP_CELLULAR_PROTEIN_CONTAINING_COMPLEX_ASSEMBLY		HP_DELAYED_SPEECH_AND_LANGUAGE_DEVELOPMENT					GOBP_PROTEIN_CONTAINING_COMPLEX_SUBUNIT_ORGANIZATION
92749	DRC1	dynein regulatory complex subunit 1 [Source:HGNC Symbol;Acc:HGNC:24245]	GOBP_CELLULAR_PROTEIN_CONTAINING_COMPLEX_ASSEMBLY		HP_DELAYED_SPEECH_AND_LANGUAGE_DEVELOPMENT					GOBP_PROTEIN_CONTAINING_COMPLEX_SUBUNIT_ORGANIZATION
26054	SENP6	SUMO specific peptidase 6 [Source:HGNC Symbol;Acc:HGNC:20944]	GOBP_CELLULAR_PROTEIN_CONTAINING_COMPLEX_ASSEMBLY				MIR495_3P			GOBP_PROTEIN_CONTAINING_COMPLEX_SUBUNIT_ORGANIZATION	MIR5688
7049	TGFBR3	transforming growth factor beta receptor 3 [Source:HGNC Symbol;Acc:HGNC:11774]	GOBP_CELLULAR_PROTEIN_CONTAINING_COMPLEX_ASSEMBLY				MIR495_3P			GOBP_PROTEIN_CONTAINING_COMPLEX_SUBUNIT_ORGANIZATION	MIR5688
81624	DIAPH3	diaphanous related formin 3 [Source:HGNC Symbol;Acc:HGNC:15480]	GOBP_CELLULAR_PROTEIN_CONTAINING_COMPLEX_ASSEMBLY							GOBP_PROTEIN_CONTAINING_COMPLEX_SUBUNIT_ORGANIZATION
395	ARHGAP6	Rho GTPase activating protein 6 [Source:HGNC Symbol;Acc:HGNC:676]	GOBP_CELLULAR_PROTEIN_CONTAINING_COMPLEX_ASSEMBLY							GOBP_PROTEIN_CONTAINING_COMPLEX_SUBUNIT_ORGANIZATION
100287171	WASHC1	WASH complex subunit 1 [Source:HGNC Symbol;Acc:HGNC:24361]	GOBP_CELLULAR_PROTEIN_CONTAINING_COMPLEX_ASSEMBLY							GOBP_PROTEIN_CONTAINING_COMPLEX_SUBUNIT_ORGANIZATION
51332	SPTBN5	spectrin beta, non-erythrocytic 5 [Source:HGNC Symbol;Acc:HGNC:15680]	GOBP_CELLULAR_PROTEIN_CONTAINING_COMPLEX_ASSEMBLY							GOBP_PROTEIN_CONTAINING_COMPLEX_SUBUNIT_ORGANIZATION
55744	COA1	cytochrome c oxidase assembly factor 1 homolog [Source:HGNC Symbol;Acc:HGNC:21868]	GOBP_CELLULAR_PROTEIN_CONTAINING_COMPLEX_ASSEMBLY							GOBP_PROTEIN_CONTAINING_COMPLEX_SUBUNIT_ORGANIZATION
6597	SMARCA4	SWI/SNF related, matrix associated, actin dependent regulator of chromatin, subfamily a, member 4 [Source:HGNC Symbol;Acc:HGNC:11100]	GOBP_CELLULAR_PROTEIN_CONTAINING_COMPLEX_ASSEMBLY							GOBP_PROTEIN_CONTAINING_COMPLEX_SUBUNIT_ORGANIZATION
55245	UQCC1	ubiquinol-cytochrome c reductase complex assembly factor 1 [Source:HGNC Symbol;Acc:HGNC:15891]	GOBP_CELLULAR_PROTEIN_CONTAINING_COMPLEX_ASSEMBLY							GOBP_PROTEIN_CONTAINING_COMPLEX_SUBUNIT_ORGANIZATION
26207	PITPNC1	phosphatidylinositol transfer protein cytoplasmic 1 [Source:HGNC Symbol;Acc:HGNC:21045]		MIR4324				MANNO_MIDBRAIN_NEUROTYPES_HSERT	MANNO_MIDBRAIN_NEUROTYPES_HGABA
53344	CHIC1	cysteine rich hydrophobic domain 1 [Source:HGNC Symbol;Acc:HGNC:1934]		MIR4324					MANNO_MIDBRAIN_NEUROTYPES_HGABA
9857	CEP350	centrosomal protein 350 [Source:HGNC Symbol;Acc:HGNC:24238]		MIR4324
63982	ANO3	anoctamin 3 [Source:HGNC Symbol;Acc:HGNC:14004]		MIR4324
440574	MICOS10	mitochondrial contact site and cristae organizing system subunit 10 [Source:HGNC Symbol;Acc:HGNC:32068]		MIR4324
51375	SNX7	sorting nexin 7 [Source:HGNC Symbol;Acc:HGNC:14971]		MIR4324
63977	PRDM15	PR/SET domain 15 [Source:HGNC Symbol;Acc:HGNC:13999]		MIR4324
9758	FRMPD4	FERM and PDZ domain containing 4 [Source:HGNC Symbol;Acc:HGNC:29007]			HP_DELAYED_SPEECH_AND_LANGUAGE_DEVELOPMENT	HP_AUTISTIC_BEHAVIOR		MANNO_MIDBRAIN_NEUROTYPES_HSERT	MANNO_MIDBRAIN_NEUROTYPES_HGABA			HP_2_3_TOE_SYNDACTYLY
9699	RIMS2	regulating synaptic membrane exocytosis 2 [Source:HGNC Symbol;Acc:HGNC:17283]			HP_DELAYED_SPEECH_AND_LANGUAGE_DEVELOPMENT	HP_AUTISTIC_BEHAVIOR		MANNO_MIDBRAIN_NEUROTYPES_HSERT	MANNO_MIDBRAIN_NEUROTYPES_HGABA
93627	TBCK	TBC1 domain containing kinase [Source:HGNC Symbol;Acc:HGNC:28261]			HP_DELAYED_SPEECH_AND_LANGUAGE_DEVELOPMENT	HP_AUTISTIC_BEHAVIOR						HP_2_3_TOE_SYNDACTYLY
6558	SLC12A2	solute carrier family 12 member 2 [Source:HGNC Symbol;Acc:HGNC:10911]			HP_DELAYED_SPEECH_AND_LANGUAGE_DEVELOPMENT	HP_AUTISTIC_BEHAVIOR						HP_2_3_TOE_SYNDACTYLY
3376	IARS1	isoleucyl-tRNA synthetase 1 [Source:HGNC Symbol;Acc:HGNC:5330]			HP_DELAYED_SPEECH_AND_LANGUAGE_DEVELOPMENT	HP_AUTISTIC_BEHAVIOR
51	ACOX1	acyl-CoA oxidase 1 [Source:HGNC Symbol;Acc:HGNC:119]			HP_DELAYED_SPEECH_AND_LANGUAGE_DEVELOPMENT	HP_AUTISTIC_BEHAVIOR
90161	HS6ST2	heparan sulfate 6-O-sulfotransferase 2 [Source:HGNC Symbol;Acc:HGNC:19133]			HP_DELAYED_SPEECH_AND_LANGUAGE_DEVELOPMENT				MANNO_MIDBRAIN_NEUROTYPES_HGABA
6660	SOX5	SRY-box transcription factor 5 [Source:HGNC Symbol;Acc:HGNC:11201]			HP_DELAYED_SPEECH_AND_LANGUAGE_DEVELOPMENT							HP_2_3_TOE_SYNDACTYLY
9829	DNAJC6	DnaJ heat shock protein family (Hsp40) member C6 [Source:HGNC Symbol;Acc:HGNC:15469]				HP_AUTISTIC_BEHAVIOR	MIR495_3P	MANNO_MIDBRAIN_NEUROTYPES_HSERT	MANNO_MIDBRAIN_NEUROTYPES_HGABA	GOBP_PROTEIN_CONTAINING_COMPLEX_SUBUNIT_ORGANIZATION	MIR5688
55636	CHD7	chromodomain helicase DNA binding protein 7 [Source:HGNC Symbol;Acc:HGNC:20626]				HP_AUTISTIC_BEHAVIOR
10243	GPHN	gephyrin [Source:HGNC Symbol;Acc:HGNC:15465]				HP_AUTISTIC_BEHAVIOR
80034	CSRNP3	cysteine and serine rich nuclear protein 3 [Source:HGNC Symbol;Acc:HGNC:30729]					MIR495_3P	MANNO_MIDBRAIN_NEUROTYPES_HSERT	MANNO_MIDBRAIN_NEUROTYPES_HGABA		MIR5688
401145	CCSER1	coiled-coil serine rich protein 1 [Source:HGNC Symbol;Acc:HGNC:29349]					MIR495_3P	MANNO_MIDBRAIN_NEUROTYPES_HSERT	MANNO_MIDBRAIN_NEUROTYPES_HGABA		MIR5688
131034	CPNE4	copine 4 [Source:HGNC Symbol;Acc:HGNC:2317]					MIR495_3P	MANNO_MIDBRAIN_NEUROTYPES_HSERT			MIR5688
285172	FAM126B	family with sequence similarity 126 member B [Source:HGNC Symbol;Acc:HGNC:28593]					MIR495_3P		MANNO_MIDBRAIN_NEUROTYPES_HGABA		MIR5688
57512	GPR158	G protein-coupled receptor 158 [Source:HGNC Symbol;Acc:HGNC:23689]					MIR495_3P		MANNO_MIDBRAIN_NEUROTYPES_HGABA		MIR5688
9889	ZBED4	zinc finger BED-type containing 4 [Source:HGNC Symbol;Acc:HGNC:20721]					MIR495_3P				MIR5688
54715	RBFOX1	RNA binding fox-1 homolog 1 [Source:HGNC Symbol;Acc:HGNC:18222]						MANNO_MIDBRAIN_NEUROTYPES_HSERT	MANNO_MIDBRAIN_NEUROTYPES_HGABA
9625	AATK	apoptosis associated tyrosine kinase [Source:HGNC Symbol;Acc:HGNC:21]						MANNO_MIDBRAIN_NEUROTYPES_HSERT	MANNO_MIDBRAIN_NEUROTYPES_HGABA
221178	SPATA13	spermatogenesis associated 13 [Source:HGNC Symbol;Acc:HGNC:23222]							MANNO_MIDBRAIN_NEUROTYPES_HGABA
2131	EXT1	exostosin glycosyltransferase 1 [Source:HGNC Symbol;Acc:HGNC:3512]								GOBP_PROTEIN_CONTAINING_COMPLEX_SUBUNIT_ORGANIZATION
3931	LCAT	lecithin-cholesterol acyltransferase [Source:HGNC Symbol;Acc:HGNC:6522]								GOBP_PROTEIN_CONTAINING_COMPLEX_SUBUNIT_ORGANIZATION
60495	HPSE2	heparanase 2 (inactive) [Source:HGNC Symbol;Acc:HGNC:18374]
6093	ROCK1	Rho associated coiled-coil containing protein kinase 1 [Source:HGNC Symbol;Acc:HGNC:10251]
27042	UTP25	UTP25 small subunit processor component [Source:HGNC Symbol;Acc:HGNC:28440]
79567	RIPOR1	RHO family interacting cell polarization regulator 1 [Source:HGNC Symbol;Acc:HGNC:25836]
4782	NFIC	nuclear factor I C [Source:HGNC Symbol;Acc:HGNC:7786]
414328	IDNK	IDNK gluconokinase [Source:HGNC Symbol;Acc:HGNC:31367]
84888	SPPL2A	signal peptide peptidase like 2A [Source:HGNC Symbol;Acc:HGNC:30227]
23224	SYNE2	spectrin repeat containing nuclear envelope protein 2 [Source:HGNC Symbol;Acc:HGNC:17084]
10643	IGF2BP3	insulin like growth factor 2 mRNA binding protein 3 [Source:HGNC Symbol;Acc:HGNC:28868]
55628	ZNF407	zinc finger protein 407 [Source:HGNC Symbol;Acc:HGNC:19904]
57188	ADAMTSL3	ADAMTS like 3 [Source:HGNC Symbol;Acc:HGNC:14633]
9604	RNF14	ring finger protein 14 [Source:HGNC Symbol;Acc:HGNC:10058]
10180	RBM6	RNA binding motif protein 6 [Source:HGNC Symbol;Acc:HGNC:9903]
53373	TPCN1	two pore segment channel 1 [Source:HGNC Symbol;Acc:HGNC:18182]
222584	FAM83B	family with sequence similarity 83 member B [Source:HGNC Symbol;Acc:HGNC:21357]
100508120	GMDS-DT	GMDS divergent transcript [Source:HGNC Symbol;Acc:HGNC:48993]
9482	STX8	syntaxin 8 [Source:HGNC Symbol;Acc:HGNC:11443]
267002	PGBD2	piggyBac transposable element derived 2 [Source:HGNC Symbol;Acc:HGNC:19399]
201134	CEP112	centrosomal protein 112 [Source:HGNC Symbol;Acc:HGNC:28514]
50512	PODXL2	podocalyxin like 2 [Source:HGNC Symbol;Acc:HGNC:17936]
7075	TIE1	tyrosine kinase with immunoglobulin like and EGF like domains 1 [Source:HGNC Symbol;Acc:HGNC:11809]
79712	GTDC1	glycosyltransferase like domain containing 1 [Source:HGNC Symbol;Acc:HGNC:20887]
90523	MLIP	muscular LMNA interacting protein [Source:HGNC Symbol;Acc:HGNC:21355]
7059	THBS3	thrombospondin 3 [Source:HGNC Symbol;Acc:HGNC:11787]
3732	CD82	CD82 molecule [Source:HGNC Symbol;Acc:HGNC:6210]
84957	RELT	RELT TNF receptor [Source:HGNC Symbol;Acc:HGNC:13764]
57291	DANCR	differentiation antagonizing non-protein coding RNA [Source:HGNC Symbol;Acc:HGNC:28964]
57536	KIAA1328	KIAA1328 [Source:HGNC Symbol;Acc:HGNC:29248]
79603	CERS4	ceramide synthase 4 [Source:HGNC Symbol;Acc:HGNC:23747]
81532	MOB2	MOB kinase activator 2 [Source:HGNC Symbol;Acc:HGNC:24904]
7709	ZBTB17	zinc finger and BTB domain containing 17 [Source:HGNC Symbol;Acc:HGNC:12936]
102724623	LINC01414	long intergenic non-protein coding RNA 1414 [Source:HGNC Symbol;Acc:HGNC:50707]
400931	MIRLET7BHG	MIRLET7B host gene [Source:HGNC Symbol;Acc:HGNC:37189]
90288	EFCAB12	EF-hand calcium binding domain 12 [Source:HGNC Symbol;Acc:HGNC:28061]
6344	SCTR	secretin receptor [Source:HGNC Symbol;Acc:HGNC:10608]
401109	LINC00885	long intergenic non-protein coding RNA 885 [Source:HGNC Symbol;Acc:HGNC:48571]
100506085	LINC02275	long intergenic non-protein coding RNA 2275 [Source:HGNC Symbol;Acc:HGNC:53191]
404663	LINC01194	long intergenic non-protein coding RNA 1194 [Source:HGNC Symbol;Acc:HGNC:37171]
105369807	LINC02454	long intergenic non-protein coding RNA 2454 [Source:HGNC Symbol;Acc:HGNC:53387]
729582	DIRC3	disrupted in renal carcinoma 3 [Source:HGNC Symbol;Acc:HGNC:17805]
375260	WASH2P	WASP family homolog 2, pseudogene [Source:HGNC Symbol;Acc:HGNC:33145]
104169671	LINC01036	long intergenic non-protein coding RNA 1036 [Source:HGNC Symbol;Acc:HGNC:49024]
102723838	AP001830.2	novel transcript, antisense to TMEM123
