# Supplementary material for: POLQ suppresses genome instability and alterations in DNA repeat tract lengths
Source: NAR Cancer. 2022 Jun 29;4(3):zcac020. doi: 10.1093/narcan/zcac020 (PMC9241439; doi:10.1093/narcan/zcac020)
Supplement: zcac020_Supplemental_Files [file zcac020_supplemental_files.zip › Liddiard_POLQ_Supplementary Table 6.xlsx]

## Sheet: KO HCT HAP1 fused genes GSEA 22
Supplementary Table 6: GSEA enrichments in POLQ-/- fused genes list
Overlap Results
GSEA Collections:	C1, C2, C3, C4, C5, C6, C7, C8, H
# overlaps shown:	10
# genesets in collections:	32284
# genes in comparison (n):	224
# genes in universe (N):	40312
Gene Set Name	# Genes in Gene Set (K)	Description	# Fused POLQ-/- Genes in Overlap (k)	k/K	p-value	False Discovery Rate q-value
GOMF_ENZYME_BINDING	1949	Interacting selectively and non-covalently with any enzyme.	46	0.0236	6.48e-17	2.09e-12
LAKE_ADULT_KIDNEY_C4_PROXIMAL_TUBULE_EPITHELIAL_CELLS_S2	176		16	0.0909	4.4e-15	7.11e-11
HP_FUNCTIONAL_ABNORMALITY_OF_THE_GASTROINTESTINAL_TRACT	933	Functional abnormality of the gastrointestinal tract	29	0.0311	8.19e-14	8.82e-10
HP_ABNORMALITY_OF_ESOPHAGUS_PHYSIOLOGY	666	Abnormality of esophagus physiology	24	0.036	5.94e-13	4.79e-09
LAKE_ADULT_KIDNEY_C14_DISTAL_CONVOLUTED_TUBULE	208		15	0.0721	9.69e-13	6.26e-09
TGACCTY_ERR1_Q2	1064	Genes having at least one occurence of the highly conserved motif M25 TGACCTY sites. The motif matches transcription factor binding site V$ERR1_Q2 (v7.4 TRANSFAC).	28	0.0263	1.18e-11	6.33e-08
HP_AUTISTIC_BEHAVIOR	533	Autistic behavior	20	0.0375	2.69e-11	1.24e-07
LAKE_ADULT_KIDNEY_C20_COLLECTING_DUCT_INTERCALATED_CELLS_TYPE_A_CORTEX	152		12	0.0789	6.62e-11	2.5e-07
GOCC_ACTIN_CYTOSKELETON	500	The part of the cytoskeleton (the internal framework of a cell) composed of actin and associated proteins. Includes actin cytoskeleton-associated complexes.	19	0.038	6.96e-11	2.5e-07
HMGB1_TARGET_GENES	1523	Genes containing one or more binding sites for UniProt:P09429 (HMGB1) in their promoter regions (TSS -1000,+100 bp) as identified by GTRD version 20.06 ChIP-seq harmonization.	32	0.021	1.17e-10	3.79e-07
Gene/Gene Set Overlap Matrix
Entrez Gene Id	Gene Symbol	Gene Description	GOMF_ENZYME_BINDING	LAKE_ADULT_KIDNEY_C4_PROXIMAL_TUBULE_EPITHELIAL_CELLS_S2	HP_FUNCTIONAL_ABNORMALITY_OF_THE_GASTROINTESTINAL_TRACT	HP_ABNORMALITY_OF_ESOPHAGUS_PHYSIOLOGY	LAKE_ADULT_KIDNEY_C14_DISTAL_CONVOLUTED_TUBULE	TGACCTY_ERR1_Q2	HP_AUTISTIC_BEHAVIOR	LAKE_ADULT_KIDNEY_C20_COLLECTING_DUCT_INTERCALATED_CELLS_TYPE_A_CORTEX	GOCC_ACTIN_CYTOSKELETON	HMGB1_TARGET_GENES
51741	WWOX	WW domain containing oxidoreductase [Source:HGNC Symbol;Acc:HGNC:12799]	GOMF_ENZYME_BINDING	LAKE_ADULT_KIDNEY_C4_PROXIMAL_TUBULE_EPITHELIAL_CELLS_S2	HP_FUNCTIONAL_ABNORMALITY_OF_THE_GASTROINTESTINAL_TRACT	HP_ABNORMALITY_OF_ESOPHAGUS_PHYSIOLOGY	LAKE_ADULT_KIDNEY_C14_DISTAL_CONVOLUTED_TUBULE		HP_AUTISTIC_BEHAVIOR	LAKE_ADULT_KIDNEY_C20_COLLECTING_DUCT_INTERCALATED_CELLS_TYPE_A_CORTEX
1739	DLG1	discs large MAGUK scaffold protein 1 [Source:HGNC Symbol;Acc:HGNC:2900]	GOMF_ENZYME_BINDING	LAKE_ADULT_KIDNEY_C4_PROXIMAL_TUBULE_EPITHELIAL_CELLS_S2	HP_FUNCTIONAL_ABNORMALITY_OF_THE_GASTROINTESTINAL_TRACT	HP_ABNORMALITY_OF_ESOPHAGUS_PHYSIOLOGY				LAKE_ADULT_KIDNEY_C20_COLLECTING_DUCT_INTERCALATED_CELLS_TYPE_A_CORTEX
8301	PICALM	phosphatidylinositol binding clathrin assembly protein [Source:HGNC Symbol;Acc:HGNC:15514]	GOMF_ENZYME_BINDING	LAKE_ADULT_KIDNEY_C4_PROXIMAL_TUBULE_EPITHELIAL_CELLS_S2						LAKE_ADULT_KIDNEY_C20_COLLECTING_DUCT_INTERCALATED_CELLS_TYPE_A_CORTEX
5747	PTK2	protein tyrosine kinase 2 [Source:HGNC Symbol;Acc:HGNC:9611]	GOMF_ENZYME_BINDING	LAKE_ADULT_KIDNEY_C4_PROXIMAL_TUBULE_EPITHELIAL_CELLS_S2							GOCC_ACTIN_CYTOSKELETON
26960	NBEA	neurobeachin [Source:HGNC Symbol;Acc:HGNC:7648]	GOMF_ENZYME_BINDING	LAKE_ADULT_KIDNEY_C4_PROXIMAL_TUBULE_EPITHELIAL_CELLS_S2
1026	CDKN1A	cyclin dependent kinase inhibitor 1A [Source:HGNC Symbol;Acc:HGNC:1784]	GOMF_ENZYME_BINDING		HP_FUNCTIONAL_ABNORMALITY_OF_THE_GASTROINTESTINAL_TRACT	HP_ABNORMALITY_OF_ESOPHAGUS_PHYSIOLOGY		TGACCTY_ERR1_Q2
6812	STXBP1	syntaxin binding protein 1 [Source:HGNC Symbol;Acc:HGNC:11444]	GOMF_ENZYME_BINDING		HP_FUNCTIONAL_ABNORMALITY_OF_THE_GASTROINTESTINAL_TRACT	HP_ABNORMALITY_OF_ESOPHAGUS_PHYSIOLOGY			HP_AUTISTIC_BEHAVIOR
5430	POLR2A	RNA polymerase II subunit A [Source:HGNC Symbol;Acc:HGNC:9187]	GOMF_ENZYME_BINDING		HP_FUNCTIONAL_ABNORMALITY_OF_THE_GASTROINTESTINAL_TRACT	HP_ABNORMALITY_OF_ESOPHAGUS_PHYSIOLOGY			HP_AUTISTIC_BEHAVIOR
25814	ATXN10	ataxin 10 [Source:HGNC Symbol;Acc:HGNC:10549]	GOMF_ENZYME_BINDING		HP_FUNCTIONAL_ABNORMALITY_OF_THE_GASTROINTESTINAL_TRACT	HP_ABNORMALITY_OF_ESOPHAGUS_PHYSIOLOGY
987	LRBA	LPS responsive beige-like anchor protein [Source:HGNC Symbol;Acc:HGNC:1742]	GOMF_ENZYME_BINDING		HP_FUNCTIONAL_ABNORMALITY_OF_THE_GASTROINTESTINAL_TRACT		LAKE_ADULT_KIDNEY_C14_DISTAL_CONVOLUTED_TUBULE
7249	TSC2	TSC complex subunit 2 [Source:HGNC Symbol;Acc:HGNC:12363]	GOMF_ENZYME_BINDING		HP_FUNCTIONAL_ABNORMALITY_OF_THE_GASTROINTESTINAL_TRACT				HP_AUTISTIC_BEHAVIOR
23534	TNPO3	transportin 3 [Source:HGNC Symbol;Acc:HGNC:17103]	GOMF_ENZYME_BINDING		HP_FUNCTIONAL_ABNORMALITY_OF_THE_GASTROINTESTINAL_TRACT
6934	TCF7L2	transcription factor 7 like 2 [Source:HGNC Symbol;Acc:HGNC:11641]	GOMF_ENZYME_BINDING					TGACCTY_ERR1_Q2				HMGB1_TARGET_GENES
10019	SH2B3	SH2B adaptor protein 3 [Source:HGNC Symbol;Acc:HGNC:29605]	GOMF_ENZYME_BINDING					TGACCTY_ERR1_Q2				HMGB1_TARGET_GENES
3093	UBE2K	ubiquitin conjugating enzyme E2 K [Source:HGNC Symbol;Acc:HGNC:4914]	GOMF_ENZYME_BINDING					TGACCTY_ERR1_Q2
6786	STIM1	stromal interaction molecule 1 [Source:HGNC Symbol;Acc:HGNC:11386]	GOMF_ENZYME_BINDING					TGACCTY_ERR1_Q2
9832	JAKMIP2	janus kinase and microtubule interacting protein 2 [Source:HGNC Symbol;Acc:HGNC:29067]	GOMF_ENZYME_BINDING					TGACCTY_ERR1_Q2
9604	RNF14	ring finger protein 14 [Source:HGNC Symbol;Acc:HGNC:10058]	GOMF_ENZYME_BINDING					TGACCTY_ERR1_Q2
49	ACR	acrosin [Source:HGNC Symbol;Acc:HGNC:126]	GOMF_ENZYME_BINDING					TGACCTY_ERR1_Q2
7430	EZR	ezrin [Source:HGNC Symbol;Acc:HGNC:12691]	GOMF_ENZYME_BINDING						HP_AUTISTIC_BEHAVIOR	LAKE_ADULT_KIDNEY_C20_COLLECTING_DUCT_INTERCALATED_CELLS_TYPE_A_CORTEX	GOCC_ACTIN_CYTOSKELETON	HMGB1_TARGET_GENES
135138	PACRG	parkin coregulated [Source:HGNC Symbol;Acc:HGNC:19152]	GOMF_ENZYME_BINDING							LAKE_ADULT_KIDNEY_C20_COLLECTING_DUCT_INTERCALATED_CELLS_TYPE_A_CORTEX
2534	FYN	FYN proto-oncogene, Src family tyrosine kinase [Source:HGNC Symbol;Acc:HGNC:4037]	GOMF_ENZYME_BINDING								GOCC_ACTIN_CYTOSKELETON	HMGB1_TARGET_GENES
9644	SH3PXD2A	SH3 and PX domains 2A [Source:HGNC Symbol;Acc:HGNC:23664]	GOMF_ENZYME_BINDING								GOCC_ACTIN_CYTOSKELETON	HMGB1_TARGET_GENES
11078	TRIOBP	TRIO and F-actin binding protein [Source:HGNC Symbol;Acc:HGNC:17009]	GOMF_ENZYME_BINDING								GOCC_ACTIN_CYTOSKELETON
1915	EEF1A1	eukaryotic translation elongation factor 1 alpha 1 [Source:HGNC Symbol;Acc:HGNC:3189]	GOMF_ENZYME_BINDING								GOCC_ACTIN_CYTOSKELETON
84458	LCOR	ligand dependent nuclear receptor corepressor [Source:HGNC Symbol;Acc:HGNC:29503]	GOMF_ENZYME_BINDING									HMGB1_TARGET_GENES
23236	PLCB1	phospholipase C beta 1 [Source:HGNC Symbol;Acc:HGNC:15917]	GOMF_ENZYME_BINDING									HMGB1_TARGET_GENES
636	BICD1	BICD cargo adaptor 1 [Source:HGNC Symbol;Acc:HGNC:1049]	GOMF_ENZYME_BINDING									HMGB1_TARGET_GENES
9479	MAPK8IP1	mitogen-activated protein kinase 8 interacting protein 1 [Source:HGNC Symbol;Acc:HGNC:6882]	GOMF_ENZYME_BINDING									HMGB1_TARGET_GENES
9612	NCOR2	nuclear receptor corepressor 2 [Source:HGNC Symbol;Acc:HGNC:7673]	GOMF_ENZYME_BINDING									HMGB1_TARGET_GENES
5295	PIK3R1	phosphoinositide-3-kinase regulatory subunit 1 [Source:HGNC Symbol;Acc:HGNC:8979]	GOMF_ENZYME_BINDING
51701	NLK	nemo like kinase [Source:HGNC Symbol;Acc:HGNC:29858]	GOMF_ENZYME_BINDING
84899	TMTC4	transmembrane O-mannosyltransferase targeting cadherins 4 [Source:HGNC Symbol;Acc:HGNC:25904]	GOMF_ENZYME_BINDING
55755	CDK5RAP2	CDK5 regulatory subunit associated protein 2 [Source:HGNC Symbol;Acc:HGNC:18672]	GOMF_ENZYME_BINDING
9710	GARRE1	granule associated Rac and RHOG effector 1 [Source:HGNC Symbol;Acc:HGNC:29016]	GOMF_ENZYME_BINDING
8618	CADPS	calcium dependent secretion activator [Source:HGNC Symbol;Acc:HGNC:1426]	GOMF_ENZYME_BINDING
11116	CEP43	centrosomal protein 43 [Source:HGNC Symbol;Acc:HGNC:17012]	GOMF_ENZYME_BINDING
375748	ERCC6L2	ERCC excision repair 6 like 2 [Source:HGNC Symbol;Acc:HGNC:26922]	GOMF_ENZYME_BINDING
389400	GFRAL	GDNF family receptor alpha like [Source:HGNC Symbol;Acc:HGNC:32789]	GOMF_ENZYME_BINDING
5971	RELB	RELB proto-oncogene, NF-kB subunit [Source:HGNC Symbol;Acc:HGNC:9956]	GOMF_ENZYME_BINDING
65979	PHACTR4	phosphatase and actin regulator 4 [Source:HGNC Symbol;Acc:HGNC:25793]	GOMF_ENZYME_BINDING
8725	URI1	URI1 prefoldin like chaperone [Source:HGNC Symbol;Acc:HGNC:13236]	GOMF_ENZYME_BINDING
4691	NCL	nucleolin [Source:HGNC Symbol;Acc:HGNC:7667]	GOMF_ENZYME_BINDING
9112	MTA1	metastasis associated 1 [Source:HGNC Symbol;Acc:HGNC:7410]	GOMF_ENZYME_BINDING
23197	FAF2	Fas associated factor family member 2 [Source:HGNC Symbol;Acc:HGNC:24666]	GOMF_ENZYME_BINDING
56848	SPHK2	sphingosine kinase 2 [Source:HGNC Symbol;Acc:HGNC:18859]	GOMF_ENZYME_BINDING
473	RERE	arginine-glutamic acid dipeptide repeats [Source:HGNC Symbol;Acc:HGNC:9965]		LAKE_ADULT_KIDNEY_C4_PROXIMAL_TUBULE_EPITHELIAL_CELLS_S2	HP_FUNCTIONAL_ABNORMALITY_OF_THE_GASTROINTESTINAL_TRACT	HP_ABNORMALITY_OF_ESOPHAGUS_PHYSIOLOGY	LAKE_ADULT_KIDNEY_C14_DISTAL_CONVOLUTED_TUBULE		HP_AUTISTIC_BEHAVIOR	LAKE_ADULT_KIDNEY_C20_COLLECTING_DUCT_INTERCALATED_CELLS_TYPE_A_CORTEX		HMGB1_TARGET_GENES
54463	RETREG1	reticulophagy regulator 1 [Source:HGNC Symbol;Acc:HGNC:25964]		LAKE_ADULT_KIDNEY_C4_PROXIMAL_TUBULE_EPITHELIAL_CELLS_S2	HP_FUNCTIONAL_ABNORMALITY_OF_THE_GASTROINTESTINAL_TRACT	HP_ABNORMALITY_OF_ESOPHAGUS_PHYSIOLOGY
288	ANK3	ankyrin 3 [Source:HGNC Symbol;Acc:HGNC:494]		LAKE_ADULT_KIDNEY_C4_PROXIMAL_TUBULE_EPITHELIAL_CELLS_S2			LAKE_ADULT_KIDNEY_C14_DISTAL_CONVOLUTED_TUBULE	TGACCTY_ERR1_Q2	HP_AUTISTIC_BEHAVIOR
5218	CDK14	cyclin dependent kinase 14 [Source:HGNC Symbol;Acc:HGNC:8883]		LAKE_ADULT_KIDNEY_C4_PROXIMAL_TUBULE_EPITHELIAL_CELLS_S2			LAKE_ADULT_KIDNEY_C14_DISTAL_CONVOLUTED_TUBULE	TGACCTY_ERR1_Q2
57619	SHROOM3	shroom family member 3 [Source:HGNC Symbol;Acc:HGNC:30422]		LAKE_ADULT_KIDNEY_C4_PROXIMAL_TUBULE_EPITHELIAL_CELLS_S2			LAKE_ADULT_KIDNEY_C14_DISTAL_CONVOLUTED_TUBULE			LAKE_ADULT_KIDNEY_C20_COLLECTING_DUCT_INTERCALATED_CELLS_TYPE_A_CORTEX	GOCC_ACTIN_CYTOSKELETON	HMGB1_TARGET_GENES
56243	KIAA1217	KIAA1217 [Source:HGNC Symbol;Acc:HGNC:25428]		LAKE_ADULT_KIDNEY_C4_PROXIMAL_TUBULE_EPITHELIAL_CELLS_S2			LAKE_ADULT_KIDNEY_C14_DISTAL_CONVOLUTED_TUBULE			LAKE_ADULT_KIDNEY_C20_COLLECTING_DUCT_INTERCALATED_CELLS_TYPE_A_CORTEX
100508120	GMDS-DT	GMDS divergent transcript [Source:HGNC Symbol;Acc:HGNC:48993]		LAKE_ADULT_KIDNEY_C4_PROXIMAL_TUBULE_EPITHELIAL_CELLS_S2			LAKE_ADULT_KIDNEY_C14_DISTAL_CONVOLUTED_TUBULE			LAKE_ADULT_KIDNEY_C20_COLLECTING_DUCT_INTERCALATED_CELLS_TYPE_A_CORTEX
22871	NLGN1	neuroligin 1 [Source:HGNC Symbol;Acc:HGNC:14291]		LAKE_ADULT_KIDNEY_C4_PROXIMAL_TUBULE_EPITHELIAL_CELLS_S2					HP_AUTISTIC_BEHAVIOR			HMGB1_TARGET_GENES
9229	DLGAP1	DLG associated protein 1 [Source:HGNC Symbol;Acc:HGNC:2905]		LAKE_ADULT_KIDNEY_C4_PROXIMAL_TUBULE_EPITHELIAL_CELLS_S2
9462	RASAL2	RAS protein activator like 2 [Source:HGNC Symbol;Acc:HGNC:9874]		LAKE_ADULT_KIDNEY_C4_PROXIMAL_TUBULE_EPITHELIAL_CELLS_S2
56606	SLC2A9	solute carrier family 2 member 9 [Source:HGNC Symbol;Acc:HGNC:13446]		LAKE_ADULT_KIDNEY_C4_PROXIMAL_TUBULE_EPITHELIAL_CELLS_S2
2257	FGF12	fibroblast growth factor 12 [Source:HGNC Symbol;Acc:HGNC:3668]			HP_FUNCTIONAL_ABNORMALITY_OF_THE_GASTROINTESTINAL_TRACT	HP_ABNORMALITY_OF_ESOPHAGUS_PHYSIOLOGY		TGACCTY_ERR1_Q2	HP_AUTISTIC_BEHAVIOR
291	SLC25A4	solute carrier family 25 member 4 [Source:HGNC Symbol;Acc:HGNC:10990]			HP_FUNCTIONAL_ABNORMALITY_OF_THE_GASTROINTESTINAL_TRACT	HP_ABNORMALITY_OF_ESOPHAGUS_PHYSIOLOGY		TGACCTY_ERR1_Q2
3954	LETM1	leucine zipper and EF-hand containing transmembrane protein 1 [Source:HGNC Symbol;Acc:HGNC:6556]			HP_FUNCTIONAL_ABNORMALITY_OF_THE_GASTROINTESTINAL_TRACT	HP_ABNORMALITY_OF_ESOPHAGUS_PHYSIOLOGY		TGACCTY_ERR1_Q2
23384	SPECC1L	sperm antigen with calponin homology and coiled-coil domains 1 like [Source:HGNC Symbol;Acc:HGNC:29022]			HP_FUNCTIONAL_ABNORMALITY_OF_THE_GASTROINTESTINAL_TRACT	HP_ABNORMALITY_OF_ESOPHAGUS_PHYSIOLOGY			HP_AUTISTIC_BEHAVIOR		GOCC_ACTIN_CYTOSKELETON
23040	MYT1L	myelin transcription factor 1 like [Source:HGNC Symbol;Acc:HGNC:7623]			HP_FUNCTIONAL_ABNORMALITY_OF_THE_GASTROINTESTINAL_TRACT	HP_ABNORMALITY_OF_ESOPHAGUS_PHYSIOLOGY			HP_AUTISTIC_BEHAVIOR
116931	MED12L	mediator complex subunit 12L [Source:HGNC Symbol;Acc:HGNC:16050]			HP_FUNCTIONAL_ABNORMALITY_OF_THE_GASTROINTESTINAL_TRACT	HP_ABNORMALITY_OF_ESOPHAGUS_PHYSIOLOGY			HP_AUTISTIC_BEHAVIOR
80036	TRPM3	transient receptor potential cation channel subfamily M member 3 [Source:HGNC Symbol;Acc:HGNC:17992]			HP_FUNCTIONAL_ABNORMALITY_OF_THE_GASTROINTESTINAL_TRACT	HP_ABNORMALITY_OF_ESOPHAGUS_PHYSIOLOGY			HP_AUTISTIC_BEHAVIOR
55870	ASH1L	ASH1 like histone lysine methyltransferase [Source:HGNC Symbol;Acc:HGNC:19088]			HP_FUNCTIONAL_ABNORMALITY_OF_THE_GASTROINTESTINAL_TRACT	HP_ABNORMALITY_OF_ESOPHAGUS_PHYSIOLOGY			HP_AUTISTIC_BEHAVIOR
29072	SETD2	SET domain containing 2, histone lysine methyltransferase [Source:HGNC Symbol;Acc:HGNC:18420]			HP_FUNCTIONAL_ABNORMALITY_OF_THE_GASTROINTESTINAL_TRACT	HP_ABNORMALITY_OF_ESOPHAGUS_PHYSIOLOGY			HP_AUTISTIC_BEHAVIOR
9782	MATR3	matrin 3 [Source:HGNC Symbol;Acc:HGNC:6912]			HP_FUNCTIONAL_ABNORMALITY_OF_THE_GASTROINTESTINAL_TRACT	HP_ABNORMALITY_OF_ESOPHAGUS_PHYSIOLOGY
80704	SLC19A3	solute carrier family 19 member 3 [Source:HGNC Symbol;Acc:HGNC:16266]			HP_FUNCTIONAL_ABNORMALITY_OF_THE_GASTROINTESTINAL_TRACT	HP_ABNORMALITY_OF_ESOPHAGUS_PHYSIOLOGY
6314	ATXN7	ataxin 7 [Source:HGNC Symbol;Acc:HGNC:10560]			HP_FUNCTIONAL_ABNORMALITY_OF_THE_GASTROINTESTINAL_TRACT	HP_ABNORMALITY_OF_ESOPHAGUS_PHYSIOLOGY
79977	GRHL2	grainyhead like transcription factor 2 [Source:HGNC Symbol;Acc:HGNC:2799]			HP_FUNCTIONAL_ABNORMALITY_OF_THE_GASTROINTESTINAL_TRACT	HP_ABNORMALITY_OF_ESOPHAGUS_PHYSIOLOGY
1600	DAB1	DAB adaptor protein 1 [Source:HGNC Symbol;Acc:HGNC:2661]			HP_FUNCTIONAL_ABNORMALITY_OF_THE_GASTROINTESTINAL_TRACT	HP_ABNORMALITY_OF_ESOPHAGUS_PHYSIOLOGY
4538	MT-ND4	mitochondrially encoded NADH:ubiquinone oxidoreductase core subunit 4 [Source:HGNC Symbol;Acc:HGNC:7459]			HP_FUNCTIONAL_ABNORMALITY_OF_THE_GASTROINTESTINAL_TRACT	HP_ABNORMALITY_OF_ESOPHAGUS_PHYSIOLOGY
641	BLM	BLM RecQ like helicase [Source:HGNC Symbol;Acc:HGNC:1058]			HP_FUNCTIONAL_ABNORMALITY_OF_THE_GASTROINTESTINAL_TRACT	HP_ABNORMALITY_OF_ESOPHAGUS_PHYSIOLOGY
2147	F2	coagulation factor II, thrombin [Source:HGNC Symbol;Acc:HGNC:3535]			HP_FUNCTIONAL_ABNORMALITY_OF_THE_GASTROINTESTINAL_TRACT			TGACCTY_ERR1_Q2
6578	SLCO2A1	solute carrier organic anion transporter family member 2A1 [Source:HGNC Symbol;Acc:HGNC:10955]			HP_FUNCTIONAL_ABNORMALITY_OF_THE_GASTROINTESTINAL_TRACT			TGACCTY_ERR1_Q2
9819	TSC22D2	TSC22 domain family member 2 [Source:HGNC Symbol;Acc:HGNC:29095]					LAKE_ADULT_KIDNEY_C14_DISTAL_CONVOLUTED_TUBULE	TGACCTY_ERR1_Q2
22998	LIMCH1	LIM and calponin homology domains 1 [Source:HGNC Symbol;Acc:HGNC:29191]					LAKE_ADULT_KIDNEY_C14_DISTAL_CONVOLUTED_TUBULE			LAKE_ADULT_KIDNEY_C20_COLLECTING_DUCT_INTERCALATED_CELLS_TYPE_A_CORTEX	GOCC_ACTIN_CYTOSKELETON
49855	SCAPER	S-phase cyclin A associated protein in the ER [Source:HGNC Symbol;Acc:HGNC:13081]					LAKE_ADULT_KIDNEY_C14_DISTAL_CONVOLUTED_TUBULE			LAKE_ADULT_KIDNEY_C20_COLLECTING_DUCT_INTERCALATED_CELLS_TYPE_A_CORTEX
4121	MAN1A1	mannosidase alpha class 1A member 1 [Source:HGNC Symbol;Acc:HGNC:6821]					LAKE_ADULT_KIDNEY_C14_DISTAL_CONVOLUTED_TUBULE
2262	GPC5	glypican 5 [Source:HGNC Symbol;Acc:HGNC:4453]					LAKE_ADULT_KIDNEY_C14_DISTAL_CONVOLUTED_TUBULE
26280	IL1RAPL2	interleukin 1 receptor accessory protein like 2 [Source:HGNC Symbol;Acc:HGNC:5997]					LAKE_ADULT_KIDNEY_C14_DISTAL_CONVOLUTED_TUBULE
158584	FAAH2	fatty acid amide hydrolase 2 [Source:HGNC Symbol;Acc:HGNC:26440]					LAKE_ADULT_KIDNEY_C14_DISTAL_CONVOLUTED_TUBULE
5136	PDE1A	phosphodiesterase 1A [Source:HGNC Symbol;Acc:HGNC:8774]						TGACCTY_ERR1_Q2		LAKE_ADULT_KIDNEY_C20_COLLECTING_DUCT_INTERCALATED_CELLS_TYPE_A_CORTEX
80335	WDR82	WD repeat domain 82 [Source:HGNC Symbol;Acc:HGNC:28826]						TGACCTY_ERR1_Q2				HMGB1_TARGET_GENES
5495	PPM1B	protein phosphatase, Mg2+/Mn2+ dependent 1B [Source:HGNC Symbol;Acc:HGNC:9276]						TGACCTY_ERR1_Q2
90161	HS6ST2	heparan sulfate 6-O-sulfotransferase 2 [Source:HGNC Symbol;Acc:HGNC:19133]						TGACCTY_ERR1_Q2
54617	INO80	INO80 complex ATPase subunit [Source:HGNC Symbol;Acc:HGNC:26956]						TGACCTY_ERR1_Q2
2918	GRM8	glutamate metabotropic receptor 8 [Source:HGNC Symbol;Acc:HGNC:4600]						TGACCTY_ERR1_Q2
23199	GSE1	Gse1 coiled-coil protein [Source:HGNC Symbol;Acc:HGNC:28979]						TGACCTY_ERR1_Q2
23245	ASTN2	astrotactin 2 [Source:HGNC Symbol;Acc:HGNC:17021]						TGACCTY_ERR1_Q2
467	ATF3	activating transcription factor 3 [Source:HGNC Symbol;Acc:HGNC:785]						TGACCTY_ERR1_Q2
9873	FCHSD2	FCH and double SH3 domains 2 [Source:HGNC Symbol;Acc:HGNC:29114]						TGACCTY_ERR1_Q2
128178	EDARADD	EDAR associated death domain [Source:HGNC Symbol;Acc:HGNC:14341]						TGACCTY_ERR1_Q2
171586	ABHD3	abhydrolase domain containing 3, phospholipase [Source:HGNC Symbol;Acc:HGNC:18718]						TGACCTY_ERR1_Q2
56776	FMN2	formin 2 [Source:HGNC Symbol;Acc:HGNC:14074]							HP_AUTISTIC_BEHAVIOR		GOCC_ACTIN_CYTOSKELETON
9758	FRMPD4	FERM and PDZ domain containing 4 [Source:HGNC Symbol;Acc:HGNC:29007]							HP_AUTISTIC_BEHAVIOR
23443	SLC35A3	solute carrier family 35 member A3 [Source:HGNC Symbol;Acc:HGNC:11023]							HP_AUTISTIC_BEHAVIOR
23090	ZNF423	zinc finger protein 423 [Source:HGNC Symbol;Acc:HGNC:16762]							HP_AUTISTIC_BEHAVIOR
2334	AFF2	AF4/FMR2 family member 2 [Source:HGNC Symbol;Acc:HGNC:3776]							HP_AUTISTIC_BEHAVIOR
55971	BAIAP2L1	BAR/IMD domain containing adaptor protein 2 like 1 [Source:HGNC Symbol;Acc:HGNC:21649]									GOCC_ACTIN_CYTOSKELETON	HMGB1_TARGET_GENES
171024	SYNPO2	synaptopodin 2 [Source:HGNC Symbol;Acc:HGNC:17732]									GOCC_ACTIN_CYTOSKELETON
10458	BAIAP2	BAR/IMD domain containing adaptor protein 2 [Source:HGNC Symbol;Acc:HGNC:947]									GOCC_ACTIN_CYTOSKELETON
10395	DLC1	DLC1 Rho GTPase activating protein [Source:HGNC Symbol;Acc:HGNC:2897]									GOCC_ACTIN_CYTOSKELETON
5358	PLS3	plastin 3 [Source:HGNC Symbol;Acc:HGNC:9091]									GOCC_ACTIN_CYTOSKELETON
283446	MYO1H	myosin IH [Source:HGNC Symbol;Acc:HGNC:13879]									GOCC_ACTIN_CYTOSKELETON
830	CAPZA2	capping actin protein of muscle Z-line subunit alpha 2 [Source:HGNC Symbol;Acc:HGNC:1490]									GOCC_ACTIN_CYTOSKELETON
23075	SWAP70	switching B cell complex subunit SWAP70 [Source:HGNC Symbol;Acc:HGNC:17070]									GOCC_ACTIN_CYTOSKELETON
27145	FILIP1	filamin A interacting protein 1 [Source:HGNC Symbol;Acc:HGNC:21015]									GOCC_ACTIN_CYTOSKELETON
22990	PCNX1	pecanex 1 [Source:HGNC Symbol;Acc:HGNC:19740]										HMGB1_TARGET_GENES
6586	SLIT3	slit guidance ligand 3 [Source:HGNC Symbol;Acc:HGNC:11087]										HMGB1_TARGET_GENES
9640	ZNF592	zinc finger protein 592 [Source:HGNC Symbol;Acc:HGNC:28986]										HMGB1_TARGET_GENES
2719	GPC3	glypican 3 [Source:HGNC Symbol;Acc:HGNC:4451]										HMGB1_TARGET_GENES
4923	NTSR1	neurotensin receptor 1 [Source:HGNC Symbol;Acc:HGNC:8039]										HMGB1_TARGET_GENES
26207	PITPNC1	phosphatidylinositol transfer protein cytoplasmic 1 [Source:HGNC Symbol;Acc:HGNC:21045]										HMGB1_TARGET_GENES
6429	SRSF4	serine and arginine rich splicing factor 4 [Source:HGNC Symbol;Acc:HGNC:10786]										HMGB1_TARGET_GENES
23037	PDZD2	PDZ domain containing 2 [Source:HGNC Symbol;Acc:HGNC:18486]										HMGB1_TARGET_GENES
80127	BBOF1	basal body orientation factor 1 [Source:HGNC Symbol;Acc:HGNC:19855]										HMGB1_TARGET_GENES
284352	PPP1R37	protein phosphatase 1 regulatory subunit 37 [Source:HGNC Symbol;Acc:HGNC:27607]										HMGB1_TARGET_GENES
152002	XXYLT1	xyloside xylosyltransferase 1 [Source:HGNC Symbol;Acc:HGNC:26639]										HMGB1_TARGET_GENES
79701	OGFOD3	2-oxoglutarate and iron dependent oxygenase domain containing 3 [Source:HGNC Symbol;Acc:HGNC:26174]										HMGB1_TARGET_GENES
55147	RBM23	RNA binding motif protein 23 [Source:HGNC Symbol;Acc:HGNC:20155]										HMGB1_TARGET_GENES
6871	TADA2A	transcriptional adaptor 2A [Source:HGNC Symbol;Acc:HGNC:11531]										HMGB1_TARGET_GENES
169611	OLFML2A	olfactomedin like 2A [Source:HGNC Symbol;Acc:HGNC:27270]										HMGB1_TARGET_GENES
22820	COPG1	COPI coat complex subunit gamma 1 [Source:HGNC Symbol;Acc:HGNC:2236]										HMGB1_TARGET_GENES
146212	KCTD19	potassium channel tetramerization domain containing 19 [Source:HGNC Symbol;Acc:HGNC:24753]										HMGB1_TARGET_GENES
253559	CADM2	cell adhesion molecule 2 [Source:HGNC Symbol;Acc:HGNC:29849]
120114	FAT3	FAT atypical cadherin 3 [Source:HGNC Symbol;Acc:HGNC:23112]
29904	EEF2K	eukaryotic elongation factor 2 kinase [Source:HGNC Symbol;Acc:HGNC:24615]
54455	FBXO42	F-box protein 42 [Source:HGNC Symbol;Acc:HGNC:29249]
84181	CHD6	chromodomain helicase DNA binding protein 6 [Source:HGNC Symbol;Acc:HGNC:19057]
7112	TMPO	thymopoietin [Source:HGNC Symbol;Acc:HGNC:11875]
64802	NMNAT1	nicotinamide nucleotide adenylyltransferase 1 [Source:HGNC Symbol;Acc:HGNC:17877]
7770	ZNF227	zinc finger protein 227 [Source:HGNC Symbol;Acc:HGNC:13020]
267002	PGBD2	piggyBac transposable element derived 2 [Source:HGNC Symbol;Acc:HGNC:19399]
84823	LMNB2	lamin B2 [Source:HGNC Symbol;Acc:HGNC:6638]
55245	UQCC1	ubiquinol-cytochrome c reductase complex assembly factor 1 [Source:HGNC Symbol;Acc:HGNC:15891]
23284	ADGRL3	adhesion G protein-coupled receptor L3 [Source:HGNC Symbol;Acc:HGNC:20974]
286133	SCARA5	scavenger receptor class A member 5 [Source:HGNC Symbol;Acc:HGNC:28701]
91584	PLXNA4	plexin A4 [Source:HGNC Symbol;Acc:HGNC:9102]
1008	CDH10	cadherin 10 [Source:HGNC Symbol;Acc:HGNC:1749]
154215	NKAIN2	sodium/potassium transporting ATPase interacting 2 [Source:HGNC Symbol;Acc:HGNC:16443]
55844	PPP2R2D	protein phosphatase 2 regulatory subunit Bdelta [Source:HGNC Symbol;Acc:HGNC:23732]
5932	RBBP8	RB binding protein 8, endonuclease [Source:HGNC Symbol;Acc:HGNC:9891]
10653	SPINT2	serine peptidase inhibitor, Kunitz type 2 [Source:HGNC Symbol;Acc:HGNC:11247]
192670	AGO4	argonaute RISC component 4 [Source:HGNC Symbol;Acc:HGNC:18424]
1016	CDH18	cadherin 18 [Source:HGNC Symbol;Acc:HGNC:1757]
23566	LPAR3	lysophosphatidic acid receptor 3 [Source:HGNC Symbol;Acc:HGNC:14298]
26059	ERC2	ELKS/RAB6-interacting/CAST family member 2 [Source:HGNC Symbol;Acc:HGNC:31922]
131405	TRIM71	tripartite motif containing 71 [Source:HGNC Symbol;Acc:HGNC:32669]
11107	PRDM5	PR/SET domain 5 [Source:HGNC Symbol;Acc:HGNC:9349]
51306	FAM13B	family with sequence similarity 13 member B [Source:HGNC Symbol;Acc:HGNC:1335]
4149	MAX	MYC associated factor X [Source:HGNC Symbol;Acc:HGNC:6913]
2196	FAT2	FAT atypical cadherin 2 [Source:HGNC Symbol;Acc:HGNC:3596]
51366	UBR5	ubiquitin protein ligase E3 component n-recognin 5 [Source:HGNC Symbol;Acc:HGNC:16806]
1453	CSNK1D	casein kinase 1 delta [Source:HGNC Symbol;Acc:HGNC:2452]
5229	PGGT1B	protein geranylgeranyltransferase type I subunit beta [Source:HGNC Symbol;Acc:HGNC:8895]
8218	CLTCL1	clathrin heavy chain like 1 [Source:HGNC Symbol;Acc:HGNC:2093]
282996	RBM20	RNA binding motif protein 20 [Source:HGNC Symbol;Acc:HGNC:27424]
83941	TM2D1	TM2 domain containing 1 [Source:HGNC Symbol;Acc:HGNC:24142]
23304	UBR2	ubiquitin protein ligase E3 component n-recognin 2 [Source:HGNC Symbol;Acc:HGNC:21289]
4507	MTAP	methylthioadenosine phosphorylase [Source:HGNC Symbol;Acc:HGNC:7413]
255926	ADAM5	ADAM metallopeptidase domain 5 (pseudogene) [Source:HGNC Symbol;Acc:HGNC:212]
80314	EPC1	enhancer of polycomb homolog 1 [Source:HGNC Symbol;Acc:HGNC:19876]
85302	FBF1	Fas binding factor 1 [Source:HGNC Symbol;Acc:HGNC:24674]
10226	PLIN3	perilipin 3 [Source:HGNC Symbol;Acc:HGNC:16893]
8848	TSC22D1	TSC22 domain family member 1 [Source:HGNC Symbol;Acc:HGNC:16826]
55731	FAM222B	family with sequence similarity 222 member B [Source:HGNC Symbol;Acc:HGNC:25563]
57446	NDRG3	NDRG family member 3 [Source:HGNC Symbol;Acc:HGNC:14462]
8464	SUPT3H	SPT3 homolog, SAGA and STAGA complex component [Source:HGNC Symbol;Acc:HGNC:11466]
55749	CCAR1	cell division cycle and apoptosis regulator 1 [Source:HGNC Symbol;Acc:HGNC:24236]
22877	MLXIP	MLX interacting protein [Source:HGNC Symbol;Acc:HGNC:17055]
84708	LNX1	ligand of numb-protein X 1 [Source:HGNC Symbol;Acc:HGNC:6657]
79652	TMEM204	transmembrane protein 204 [Source:HGNC Symbol;Acc:HGNC:14158]
4670	HNRNPM	heterogeneous nuclear ribonucleoprotein M [Source:HGNC Symbol;Acc:HGNC:5046]
283375	SLC39A5	solute carrier family 39 member 5 [Source:HGNC Symbol;Acc:HGNC:20502]
100130887	ATE1-AS1	ATE1 antisense RNA 1 [Source:HGNC Symbol;Acc:HGNC:49496]
10762	NUP50	nucleoporin 50 [Source:HGNC Symbol;Acc:HGNC:8065]
200035	NUDT17	nudix hydrolase 17 [Source:HGNC Symbol;Acc:HGNC:26618]
57539	WDR35	WD repeat domain 35 [Source:HGNC Symbol;Acc:HGNC:29250]
2900	GRIK4	glutamate ionotropic receptor kainate type subunit 4 [Source:HGNC Symbol;Acc:HGNC:4582]
158427	TSTD2	thiosulfate sulfurtransferase like domain containing 2 [Source:HGNC Symbol;Acc:HGNC:30087]
54971	BANP	BTG3 associated nuclear protein [Source:HGNC Symbol;Acc:HGNC:13450]
2901	GRIK5	glutamate ionotropic receptor kainate type subunit 5 [Source:HGNC Symbol;Acc:HGNC:4583]
157777	MCMDC2	minichromosome maintenance domain containing 2 [Source:HGNC Symbol;Acc:HGNC:26368]
100534595	HNRNPUL2-BSCL2	HNRNPUL2-BSCL2 readthrough (NMD candidate) [Source:HGNC Symbol;Acc:HGNC:49189]
100506804	TMEM30A-DT	TMEM30A divergent transcript [Source:HGNC Symbol;Acc:HGNC:48985]
1800	DPEP1	dipeptidase 1 [Source:HGNC Symbol;Acc:HGNC:3002]
1119	CHKA	choline kinase alpha [Source:HGNC Symbol;Acc:HGNC:1937]
1208	CLPS	colipase [Source:HGNC Symbol;Acc:HGNC:2085]
11045	UPK1A	uroplakin 1A [Source:HGNC Symbol;Acc:HGNC:12577]
6865	TACR2	tachykinin receptor 2 [Source:HGNC Symbol;Acc:HGNC:11527]
57732	ZFYVE28	zinc finger FYVE-type containing 28 [Source:HGNC Symbol;Acc:HGNC:29334]
146754	DNAH2	dynein axonemal heavy chain 2 [Source:HGNC Symbol;Acc:HGNC:2948]
9742	IFT140	intraflagellar transport 140 [Source:HGNC Symbol;Acc:HGNC:29077]
23264	ZC3H7B	zinc finger CCCH-type containing 7B [Source:HGNC Symbol;Acc:HGNC:30869]
25859	PART1	prostate androgen-regulated transcript 1 [Source:HGNC Symbol;Acc:HGNC:17263]
399806	LBX1-AS1	LBX1 antisense RNA 1 [Source:HGNC Symbol;Acc:HGNC:48678]
27151	CPAMD8	C3 and PZP like alpha-2-macroglobulin domain containing 8 [Source:HGNC Symbol;Acc:HGNC:23228]
84215	ZNF541	zinc finger protein 541 [Source:HGNC Symbol;Acc:HGNC:25294]
162282	ANKFN1	ankyrin repeat and fibronectin type III domain containing 1 [Source:HGNC Symbol;Acc:HGNC:26766]
388743	CAPN8	calpain 8 [Source:HGNC Symbol;Acc:HGNC:1485]
100507043	TUNAR	TCL1 upstream neural differentiation-associated RNA [Source:HGNC Symbol;Acc:HGNC:44088]
170067	SUPT20HL2	SUPT20H like 2 [Source:HGNC Symbol;Acc:HGNC:31797]
648809	EFL1P1	elongation factor like GTPase 1 pseudogene 1 [Source:HGNC Symbol;Acc:HGNC:31739]
391037	SKINT1L	Skint1 like (pseudogene) [Source:HGNC Symbol;Acc:HGNC:33993]
23780	APOL2	apolipoprotein L2 [Source:HGNC Symbol;Acc:HGNC:619]
284729	ESPNP	espin pseudogene [Source:HGNC Symbol;Acc:HGNC:23285]
59342	SCPEP1	serine carboxypeptidase 1 [Source:HGNC Symbol;Acc:HGNC:29507]
23403	FBXO46	F-box protein 46 [Source:HGNC Symbol;Acc:HGNC:25069]
339487	ZBTB8OS	zinc finger and BTB domain containing 8 opposite strand [Source:HGNC Symbol;Acc:HGNC:24094]
146849	CCDC42	coiled-coil domain containing 42 [Source:HGNC Symbol;Acc:HGNC:26528]
100526772	STIMATE-MUSTN1	STIMATE-MUSTN1 readthrough [Source:HGNC Symbol;Acc:HGNC:38834]
113452	TMEM54	transmembrane protein 54 [Source:HGNC Symbol;Acc:HGNC:24143]
724102	SNHG4	small nucleolar RNA host gene 4 [Source:HGNC Symbol;Acc:HGNC:32964]
105377860	LINC02540	long intergenic non-protein coding RNA 2540 [Source:HGNC Symbol;Acc:HGNC:53573]
101929083	CASC6	cancer susceptibility 6 [Source:HGNC Symbol;Acc:HGNC:49076]
101926964	AC099792.1	novel transcript
105373877	DIRC3-AS1	DIRC3 antisense RNA 1 [Source:HGNC Symbol;Acc:HGNC:50636]
100506207	HULC	hepatocellular carcinoma up-regulated long non-coding RNA [Source:HGNC Symbol;Acc:HGNC:34232]
100507533	SOX21-AS1	SOX21 antisense divergent transcript 1 [Source:HGNC Symbol;Acc:HGNC:39807]
100302152	MIR548N	microRNA 548n [Source:HGNC Symbol;Acc:HGNC:35330]
105369758	DDN-AS1	DDN and PRKAG1 antisense RNA 1 [Source:HGNC Symbol;Acc:HGNC:53464]
105374250	LINC02054	long intergenic non-protein coding RNA 2054 [Source:HGNC Symbol;Acc:HGNC:52894]
644919	LINC02315	long intergenic non-protein coding RNA 2315 [Source:HGNC Symbol;Acc:HGNC:53234]
