# Supplementary material for: POLQ suppresses genome instability and alterations in DNA repeat tract lengths
Source: NAR Cancer. 2022 Jun 29;4(3):zcac020. doi: 10.1093/narcan/zcac020 (PMC9241439; doi:10.1093/narcan/zcac020)
Supplement: zcac020_Supplemental_Files [file zcac020_supplemental_files.zip › Liddiard_POLQ_Supplementary Table 7.xlsx]

## Sheet: ALL_KO enrichment.Keyword
Supplementary Table 7: STRING keywords enriched in POLQ-/- fused gene network
Term description	Observed gene count	Background gene count	Strength (Log10 observed / expected)	False Discovery Rate	Matching proteins in POLQ-/-gene network (labels)
Alternative splicing	142	10179	0.13	6.16e-05	FAM13B,TSC2,PPP1R37,PLIN3,FILIP1,SPHK2,GRHL2,ATXN10,GSE1,UBE2K,SCPEP1,GRIK5,EPC1,LNX1,SLC2A9,PRDM5,TNPO3,CHKA,CCAR1,TMPO,DLC1,ANK3,BICD1,PPM1B,ERCC6L2,ABHD3,ZFYVE28,CCDC42,SHROOM3,SPINT2,PCNX,FAM134B,LETM1,SYNPO2,XXYLT1,MLXIP,WDR35,BAIAP2,DLGAP1,LIMCH1,FMN2,FBF1,CSNK1D,HNRNPM,SPECC1L,OGFOD3,PGBD2,SLIT3,MTA1,EDARADD,PACRG,PLCB1,RERE,EEF1A1,PTK2,TSTD2,CDK5RAP2,TMTC4,GRM8,ATF3,NDRG3,DLG1,NUP50,FYN,S…
Phosphoprotein	120	8057	0.16	6.16e-05	BAIAP2L1,TSC2,RELB,PPP1R37,PLIN3,FILIP1,MAPK8IP1,SPHK2,APOL2,ATXN10,GSE1,UBE2K,EEF2K,EPC1,LNX1,CDH10,SLC2A9,TNPO3,CCAR1,TMPO,SLC39A5,DLC1,ANK3,SLC25A4,PPM1B,ERC2,ERCC6L2,ZFYVE28,SHROOM3,KIAA0355,KCTD19,SYNPO2,MLXIP,SWAP70,BAIAP2,DLGAP1,LIMCH1,NCL,FMN2,FBF1,CSNK1D,COPG1,HNRNPM,SPECC1L,LMNB2,MTA1,PLCB1,RERE,EEF1A1,PTK2,TSTD2,CDK5RAP2,ATF3,NDRG3,SH2B3,DLG1,ZC3H7B,NUP50,FYN,BLM,PLS3,SH3PXD2A,LRBA,MAX…
Polymorphism	149	11669	0.09	0.004	BAIAP2L1,FAM13B,ACR,TSC2,RELB,PLIN3,FILIP1,MAPK8IP1,SPHK2,APOL2,GRHL2,GSE1,SLC19A3,CLPS,FAT2,SCPEP1,EEF2K,EPC1,CDH10,SLC2A9,CHKA,CCAR1,TMPO,DLC1,ANK3,BICD1,ERC2,ERCC6L2,ABHD3,ZFYVE28,CCDC42,SHROOM3,SPINT2,PCNX,FAM134B,KCTD19,SYNPO2,F2,SLCO2A1,MLXIP,WDR35,SWAP70,BAIAP2,DLGAP1,LIMCH1,NCL,FMN2,ANKFN1,FBF1,CSNK1D,COPG1,SPECC1L,LMNB2,OGFOD3,SLIT3,MTA1,EDARADD,PLCB1,RERE,PTK2,TSTD2,GFRAL,CDK5RAP2,TMTC4…
Cell junction	22	801	0.43	0.0067	FAT2,GRIK5,DLC1,ANK3,ERC2,SHROOM3,SYNPO2,DLGAP1,FBF1,SPECC1L,PTK2,DLG1,SH3PXD2A,FRMPD4,CADPS,ASH1L,CADM2,FCHSD2,NLGN1,LPHN3,GRIK4,TMEM204
Disease	66	3996	0.21	0.0067	TSC2,RELB,MAPK8IP1,GRHL2,ATXN10,SLC19A3,CLPS,FAT2,SLC2A9,PRDM5,TNPO3,TMPO,SLC39A5,DLC1,ANK3,SLC25A4,SPINT2,FAM134B,SYNPO2,F2,SLCO2A1,WDR35,FMN2,CSNK1D,SPECC1L,LMNB2,EDARADD,PLCB1,RERE,CDK5RAP2,ATF3,SH2B3,FYN,BLM,PLS3,LRBA,MAX,MATR3,MT-ND4,TCF7L2,RBM20,SLC35A3,AFF2,DAB1,STXBP1,NMNAT1,FRMPD4,URI1,ASH1L,BANP,PICALM,GPC3,RBBP8,TRIOBP,SETD2,MYT1L,CPAMD8,IFT140,FGF12,PIK3R1,HS6ST2,ATXN7,SCAPER,ZNF423,W…
Repressor	18	605	0.46	0.0109	RELB,PRDM5,CCAR1,MTA1,RERE,ATF3,MAX,TCF7L2,LCOR,SRSF4,ZNF541,URI1,BANP,NCOR2,MYT1L,TSC22D1,MED12L,ZNF423
Coiled coil	40	2139	0.26	0.0175	BAIAP2L1,PLIN3,FILIP1,GSE1,FAF2,CCAR1,TMPO,BICD1,ERC2,CCDC42,LETM1,SWAP70,BAIAP2,LIMCH1,FMN2,ANKFN1,FBF1,SPECC1L,LMNB2,RERE,SCARA5,SH3PXD2A,LRBA,UBR2,OLFML2A,KIAA1217,TRPM3,TRIM71,BANP,CCDC176,RNF14,RBBP8,NCOR2,TRIOBP,FCHSD2,SETD2,MYT1L,DNAH2,STIM1,JAKMIP2
Cytoskeleton	27	1215	0.34	0.0175	BAIAP2L1,RELB,FILIP1,ANK3,ERC2,ERCC6L2,SHROOM3,SYNPO2,WDR35,SWAP70,BAIAP2,LIMCH1,FMN2,FBF1,CSNK1D,SPECC1L,MTA1,PTK2,CDK5RAP2,INO80,FGFR1OP,EZR,CCDC176,TRIOBP,IFT140,ATXN7,DNAH2
Mental retardation	15	468	0.49	0.0175	ANK3,FMN2,RERE,CDK5RAP2,SLC35A3,AFF2,STXBP1,FRMPD4,ASH1L,RBBP8,SETD2,MYT1L,HS6ST2,SCAPER,POLR2A
Actin-binding	10	265	0.57	0.0491	BAIAP2L1,SHROOM3,SYNPO2,FMN2,PLS3,CAPZA2,INO80,PHACTR4,TRIOBP,MYO1H
