# Supplementary material for: POLQ suppresses genome instability and alterations in DNA repeat tract lengths
Source: NAR Cancer. 2022 Jun 29;4(3):zcac020. doi: 10.1093/narcan/zcac020 (PMC9241439; doi:10.1093/narcan/zcac020)
Supplement: zcac020_Supplemental_Files [file zcac020_supplemental_files.zip › Liddiard_POLQ_Supplementary Table 8.xlsx]

## Sheet: Sheet1
Supplementary Table 8: Primers used in this study
Assay	Target	5′-3′ sequence	GRCh38 location	Experimental Tm (°C)	Amplicon size
RT-PCR	YWHAZ	TTCTTGATCCCCAATGCTTC	chr8:100925005-100925024	60	cDNA = 211bp; gDNA = 828bp
	YWHAZ	AGTTAAGGGCCAGACCCAGT	chr8:100924197-100924216
	POLQ	AGCGTGAATCCTAGATGCCA	chr3:121467599-121467618	60	cDNA = 238bp; gDNA = 7521bp
	POLQ	TCATCTTCCACTCTGCTGCA	chr3: 121460097 121460116
	POLQ	GCCAGGGTTCTCTATGCTTC	chr3:121493562-121493581	60	cDNA = 189bp; gDNA = 3258bp
	POLQ	ACCTTTTCTGCCAGTCACCC	chr3:121490324-121490343
	POLQ	TGGGAAGACTCTTGTGGCAG	chr3:121541447-121541466	60	cDNA = 169bp; gDNA = 1928bp
	POLQ	GGTGCTGCCCATATAACCGT	chr3:121539539-121539558
	CDKN1A	GCGACTGTGATGCGCTAAT	chr6:36684196-36684214	60	cDNA = 400bp; gDNA = 1604bp
	CDKN1A	TAGGGCTTCCTCTTGGAGAA	chr6:36685780-36685799
STELA	17p telomere	GAATCCACGGATTGCTTTGTGTAC	chr17:113871-113894	62
	Xp/Yp telomere	TTGTCTCAGGGTCCTAGTG	chrX:10427-10445	65
	Telomere adapter	TGCTCCGTGCATCTGGCATC	N/A
Fusion PCR	17p subtelomere	GGCTGAACTATAGCCTCTGC	chr17:116639-116658	62
	17p subtelomere	GATAGCAAGTTGCCTTACATCACTTG	chr17:114142-114167	62
	Xp subtelomere	ACCAGGTTTTCCAGTGTGTT	chrX:11688-11707	62
	Xp subtelomere	TAGACGGGGACTCCCGAGC	chrX:10883-10900	62
	21q subtelomere	CTTGGTGTCGAGAGAGGTAG	chr21:46696176-46696195	62
	16p subtelomere	TGGACTTCTCACTTCTAGGGCAG	chr16:16096-16118	62
